# Supplementary material for: Unraveling the genetics of heat tolerance in chickpea landraces (Cicer arietinum L.) using genome-wide association studies
Source: Front Plant Sci. 2024 Mar 25;15:1376381. doi: 10.3389/fpls.2024.1376381 (PMC10999645; doi:10.3389/fpls.2024.1376381)
Supplement: Supplementary file 1 [file DataSheet_1.xlsx]

## Sheet: chromosome 1
S.No.	Trait	SNP	Chromosome	Position	P.value	log10(p)	Name	Unique Name	Organism	Type	Genome/Transcriptome	Chromosome/Scaffold	Start position	Stop position	Location	BLAST	InterPro	GO Term	GO Accession	GenBank Keyword
1	BY_AL2022	Ca1:27012660	1	27012660	2.34029e-06	5.63073	Ca_18526	Ca_18526_v1.0_kabuli	Cicer arietinum	mRNA	Cicer arietinum CDC Frontier genome v1.0	Ca1	28007865	28009849	Ca1:28007865..28009849	tr|F5BCP6|F5BCP6_ONCHC Putative uncharacterized protein HY1 OS=Oncidium hybrid cultivar GN=HY1 PE=4 SV=1	COIL; coiled-coil; PFAM; seg; SEG; Transposase_24; Transposase, Ptta/En/Spm, plant; unintegrated
							Ca_18527	Ca_18527_v1.0_kabuli	Cicer arietinum	mRNA	Cicer arietinum CDC Frontier genome v1.0	Ca1	27963444	27966511	Ca1:27963444..27966511	sp|Q05D32|CTSL2_HUMAN CTD small phosphatase-like protein 2 OS=Homo sapiens OX=9606 GN=CTDSPL2 PE=1 SV=2; sp|Q5XIK8|CTSL2_RAT CTD small phosphatase-like protein 2 OS=Rattus norvegicus GN=Ctdspl2 PE=2 SV=1; tr|G7IIV3|G7IIV3_MEDTR CTD small phosphatase-like protein OS=Medicago truncatula GN=MTR_2g049420 PE=4 SV=1	catalytic domain of ctd-like phosphatases; Dullard phosphatase domain, eukaryotic; DULLARD PROTEIN-RELATED; FAMILY NOT NAMED; FCP1; GENE3D; HAD-like; HAD-like domain; HIF-SF_euk: Dullard-like phosphatase domain; NIF; NLI interacting factor; no description; PANTHER; PFAM; PROFILE; seg; SEG; SMART; SUPERFAMILY; TIGRFAMs; unintegrated	phosphatase activity; protein binding	GO:0005515; GO:0016791
							Ca_18528	Ca_18528_v1.0_kabuli	Cicer arietinum	mRNA	Cicer arietinum CDC Frontier genome v1.0	Ca1	27958184	27959236	Ca1:27958184..27959236	sp|P10978|POLX_TOBAC Retrovirus-related Pol polyprotein from transposon TNT 1-94 OS=Nicotiana tabacum OX=4097 PE=2 SV=1; sp|P10978|POLX_TOBAC Retrovirus-related Pol polyprotein from transposon TNT 1-94 OS=Nicotiana tabacum PE=2 SV=1; tr|A5ALH5|A5ALH5_VITVI Putative uncharacterized protein OS=Vitis vinifera GN=VITISV_004341 PE=4 SV=1	DNA/RNA polymerases; FAMILY NOT NAMED; PANTHER; PFAM; Reverse transcriptase, RNA-dependent DNA polymerase; RVT_2; seg; SEG; SUPERFAMILY; unintegrated
							Ca_18529	Ca_18529_v1.0_kabuli	Cicer arietinum	mRNA	Cicer arietinum CDC Frontier genome v1.0	Ca1	27908104	27908358	Ca1:27908104..27908358	tr|G7LA24|G7LA24_MEDTR Putative uncharacterized protein OS=Medicago truncatula GN=MTR_8g052440 PE=4 SV=1	seg; SEG; unintegrated
							Ca_18530	Ca_18530_v1.0_kabuli	Cicer arietinum	mRNA	Cicer arietinum CDC Frontier genome v1.0	Ca1	27798713	27799612	Ca1:27798713..27799612	sp|Q683D7|MAF5_ARATH Protein MADS AFFECTING FLOWERING 5 OS=Arabidopsis thaliana GN=MAF5 PE=2 SV=2; sp|Q9FIM0|AGL82_ARATH Agamous-like MADS-box protein AGL82 OS=Arabidopsis thaliana OX=3702 GN=AGL82 PE=1 SV=1; tr|Q2HRQ1|Q2HRQ1_MEDTR MADS-box transcription factor OS=Medicago truncatula GN=MTR_2g049610 PE=3 SV=1	FAMILY NOT NAMED; MADS_BOX_2; MADS-BOX PROTEIN (AGL47); MADSDOMAIN; no description; PANTHER; PFAM; PRINTS; PROFILE; seg; SEG; SMART; SRF-like; SRF-TF; SUPERFAMILY; Transcription factor, MADS-box; unintegrated	DNA binding; protein dimerization activity	GO:0003677; GO:0046983
							Ca_18590	Ca_18590_v1.0_kabuli	Cicer arietinum	mRNA	Cicer arietinum CDC Frontier genome v1.0	Ca1	26014694	26015023	Ca1:26014694..26015023	tr|I1JWL4|I1JWL4_SOYBN Uncharacterized protein OS=Glycine max PE=4 SV=1	Aminotransferase-like, plant mobile domain; PFAM; PMD; seg; SEG; unintegrated
							Ca_18591	Ca_18591_v1.0_kabuli	Cicer arietinum	mRNA	Cicer arietinum CDC Frontier genome v1.0	Ca1	26025186	26033213	Ca1:26025186..26033213	sp|Q9S7P5|SPL12_ARATH Squamosa promoter-binding-like protein 12 OS=Arabidopsis thaliana GN=SPL12 PE=1 SV=1; sp|Q9S7P5|SPL12_ARATH Squamosa promoter-binding-like protein 12 OS=Arabidopsis thaliana OX=3702 GN=SPL12 PE=1 SV=1; tr|I1L206|I1L206_SOYBN Uncharacterized protein OS=Glycine max PE=4 SV=2	Ankyrin repeat; Ankyrin repeat-containing domain; GENE3D; no description; PFAM; PROFILE; SBP; SBT domain; seg; SEG; SUPERFAMILY; Transcription factor, SBP-box; unintegrated; ZF_SBP	DNA binding; nucleus	GO:0003677; GO:0005634
							Ca_18592	Ca_18592_v1.0_kabuli	Cicer arietinum	mRNA	Cicer arietinum CDC Frontier genome v1.0	Ca1	26072625	26073411	Ca1:26072625..26073411		seg; SEG; unintegrated
							Ca_18593	Ca_18593_v1.0_kabuli	Cicer arietinum	mRNA	Cicer arietinum CDC Frontier genome v1.0	Ca1	26081028	26081570	Ca1:26081028..26081570	tr|G7KS46|G7KS46_MEDTR Putative uncharacterized protein OS=Medicago truncatula GN=MTR_7g037770 PE=4 SV=1	seg; SEG; unintegrated
							Ca_18594	Ca_18594_v1.0_kabuli	Cicer arietinum	mRNA	Cicer arietinum CDC Frontier genome v1.0	Ca1	26093183	26094166	Ca1:26093183..26094166		seg; SEG; unintegrated
							Ca_18595	Ca_18595_v1.0_kabuli	Cicer arietinum	mRNA	Cicer arietinum CDC Frontier genome v1.0	Ca1	26129435	26130625	Ca1:26129435..26130625	sp|A4ULF8|METK_MEDFA S-adenosylmethionine synthase OS=Medicago falcata GN=SAMS PE=1 SV=1; sp|A4ULF8|METK_MEDSF S-adenosylmethionine synthase OS=Medicago sativa subsp. falcata OX=3878 GN=SAMS PE=2 SV=1; tr|C3TS15|C3TS15_CICAR S-adenosylmethionine synthase OS=Cicer arietinum PE=2 SV=1	ADOMET_SYNTHASE_1; ADOMET_SYNTHASE_2; FAMILY NOT NAMED; GENE3D; HAMAP; Methionine adenosyltransferase; metK: methionine adenosyltransferase; no description; PANTHER; PFAM; PIR; PROSITE; S-adenosylmethionine synthetase; S-adenosylmethionine synthetase, central domain; S-adenosylmethionine synthetase, conserved site; S-adenosylmethionine synthetase, C-terminal; S-adenosylmethionine synthetase, N-te…	ATP binding; methionine adenosyltransferase activity; S-adenosylmethionine biosynthetic process	GO:0004478; GO:0005524; GO:0006556
							Ca_18596	Ca_18596_v1.0_kabuli	Cicer arietinum	mRNA	Cicer arietinum CDC Frontier genome v1.0	Ca1	26141973	26143010	Ca1:26141973..26143010	sp|Q1PEU4|PP201_ARATH Pentatricopeptide repeat-containing protein At2g44880 OS=Arabidopsis thaliana GN=PCMP-E9 PE=2 SV=2; sp|Q1PEU4|PP201_ARATH Pentatricopeptide repeat-containing protein At2g44880 OS=Arabidopsis thaliana OX=3702 GN=PCMP-E9 PE=2 SV=2; tr|A2Q2T1|A2Q2T1_MEDTR Pentatricopeptide repeat-containing protein OS=Medicago truncatula GN=MTR_7g005870 PE=4 SV=1	FAMILY NOT NAMED; PANTHER; Pentatricopeptide repeat; PFAM; PPR; PPR_2; PPR: pentatricopeptide repeat domain; PROFILE; seg; SEG; TIGRFAMs; unintegrated
							Ca_18597	Ca_18597_v1.0_kabuli	Cicer arietinum	mRNA	Cicer arietinum CDC Frontier genome v1.0	Ca1	26149649	26156387	Ca1:26149649..26156387	sp|O64495|SDD1_ARATH Subtilisin-like protease SDD1 OS=Arabidopsis thaliana GN=SDD1 PE=2 SV=1; sp|Q9SUN6|SBT22_ARATH Subtilisin-like protease SBT2.2 OS=Arabidopsis thaliana OX=3702 GN=SBT2.2 PE=3 SV=1; tr|I1L210|I1L210_SOYBN Uncharacterized protein OS=Glycine max PE=3 SV=2	GENE3D; Inhibitor_I9; no description; PANTHER; Peptidase_S8; Peptidase S8/S53, subtilisin/kexin/sedolisin; Peptidase S8, subtilisin, Asp-active site; Peptidase S8, subtilisin-related; Peptidase S8, subtilisin, Ser-active site; PFAM; PRINTS; PROPROTEIN CONVERTASE SUBTILISIN/KEXIN; PROSITE; Proteinase inhibitor I9; seg; SEG; SUBTILASE_ASP; SUBTILASE_SER; SUBTILISIN; Subtilisin-like; SUBTILISIN-LIKE…	identical protein binding; negative regulation of catalytic activity; proteolysis; serine-type endopeptidase activity	GO:0004252; GO:0006508; GO:0042802; GO:0043086
							Ca_18598	Ca_18598_v1.0_kabuli	Cicer arietinum	mRNA	Cicer arietinum CDC Frontier genome v1.0	Ca1	26232319	26232540	Ca1:26232319..26232540		seg; SEG; unintegrated
							Ca_18599	Ca_18599_v1.0_kabuli	Cicer arietinum	mRNA	Cicer arietinum CDC Frontier genome v1.0	Ca1	26257291	26258664	Ca1:26257291..26258664	sp|A0A172J2G3|UGT43_PUEML UDP-glycosyltransferase 43 OS=Pueraria montana var. lobata OX=3893 GN=UGT43 PE=1 SV=2; sp|Q2V6K0|UFOG6_FRAAN UDP-glucose flavonoid 3-O-glucosyltransferase 6 OS=Fragaria ananassa GN=GT6 PE=1 SV=1; tr|E9M5E8|E9M5E8_PUEML Glycosyltransferase GT03H24 OS=Pueraria montana var. lobata PE=2 SV=1	FAMILY NOT NAMED; GENE3D; no description; PANTHER; PFAM; PROSITE; seg; SEG; SUPERFAMILY; UDP-GLUCOSYLTRANSFERASE; UDP-glucuronosyl/UDP-glucosyltransferase; UDP-Glycosyltransferase/glycogen phosphorylase; UDPGT; unintegrated	metabolic process	GO:0008152
							Ca_18600	Ca_18600_v1.0_kabuli	Cicer arietinum	mRNA	Cicer arietinum CDC Frontier genome v1.0	Ca1	26273581	26273811	Ca1:26273581..26273811		seg; SEG; unintegrated
							Ca_18601	Ca_18601_v1.0_kabuli	Cicer arietinum	mRNA	Cicer arietinum CDC Frontier genome v1.0	Ca1	26309122	26309358	Ca1:26309122..26309358
							Ca_18602	Ca_18602_v1.0_kabuli	Cicer arietinum	mRNA	Cicer arietinum CDC Frontier genome v1.0	Ca1	26326607	26327791	Ca1:26326607..26327791		seg; SEG; unintegrated
							Ca_18603	Ca_18603_v1.0_kabuli	Cicer arietinum	mRNA	Cicer arietinum CDC Frontier genome v1.0	Ca1	26340509	26341017	Ca1:26340509..26341017		seg; SEG; unintegrated
							Ca_18604	Ca_18604_v1.0_kabuli	Cicer arietinum	mRNA	Cicer arietinum CDC Frontier genome v1.0	Ca1	26355402	26363601	Ca1:26355402..26363601	sp|Q0WTY4|VPS2B_ARATH Vacuolar protein sorting-associated protein 2 homolog 2 OS=Arabidopsis thaliana GN=VPS2.2 PE=1 SV=2; sp|Q0WTY4|VPS2B_ARATH Vacuolar protein sorting-associated protein 2 homolog 2 OS=Arabidopsis thaliana OX=3702 GN=VPS2.2 PE=1 SV=2; tr|I1L219|I1L219_SOYBN Uncharacterized protein OS=Glycine max PE=4 SV=1	CHARGED MULTIVESICULAR BODY PROTEIN; CHARGED MULTIVESICULAR BODY PROTEIN 2A (CHROMATIN-MODIFYING PROTEIN 2A)(CHMP2A)(VACUOLAR PROTEIN-SORTING-ASSOCIATED PROTEIN 2-1)(VPS2-1)(HVPS2-1)(PUTATIVE BREAST ADENOCARCINOMA MARKER BC-2); COIL; coiled-coil; PANTHER; PFAM; seg; SEG; Snf7; unintegrated	protein transport	GO:0015031
							Ca_18605	Ca_18605_v1.0_kabuli	Cicer arietinum	mRNA	Cicer arietinum CDC Frontier genome v1.0	Ca1	26367466	26374581	Ca1:26367466..26374581	sp|P94077|LSD1_ARATH Protein LSD1 OS=Arabidopsis thaliana GN=LSD1 PE=1 SV=1; sp|P94077|LSD1_ARATH Protein LSD1 OS=Arabidopsis thaliana OX=3702 GN=LSD1 PE=1 SV=1; tr|I3S825|I3S825_MEDTR Uncharacterized protein OS=Medicago truncatula PE=2 SV=1	LSD1: zinc finger domain, LSD1 subclass; PFAM; seg; SEG; TIGRFAMs; unintegrated; zf-LSD1; Zinc finger, LSD1-type
							Ca_18606	Ca_18606_v1.0_kabuli	Cicer arietinum	mRNA	Cicer arietinum CDC Frontier genome v1.0	Ca1	26383032	26383840	Ca1:26383032..26383840	sp|C6TG62|CSPL9_SOYBN CASP-like protein 1B1 OS=Glycine max OX=3847 PE=2 SV=1; sp|C6TG62|CSPL9_SOYBN CASP-like protein 9 OS=Glycine max PE=2 SV=1; tr|K7MCE9|K7MCE9_SOYBN Uncharacterized protein OS=Glycine max PE=3 SV=1	A_tha_TIGR01569: plant integral membrane protein T; DUF588; FAMILY NOT NAMED; PANTHER; PFAM; seg; SEG; SUBFAMILY NOT NAMED; TIGRFAMs; Uncharacterised protein family UPF0497, trans-membrane plant; Uncharacterised protein family UPF0497, trans-membrane plant subgroup; unintegrated
							Ca_18607	Ca_18607_v1.0_kabuli	Cicer arietinum	mRNA	Cicer arietinum CDC Frontier genome v1.0	Ca1	26392723	26395265	Ca1:26392723..26395265	tr|G7I2F3|G7I2F3_MEDTR Ubiquitin-like-specific protease OS=Medicago truncatula GN=MTR_1g040750 PE=4 SV=1	COIL; coiled-coil; seg; SEG; unintegrated
							Ca_18608	Ca_18608_v1.0_kabuli	Cicer arietinum	mRNA	Cicer arietinum CDC Frontier genome v1.0	Ca1	26464132	26472722	Ca1:26464132..26472722	sp|Q8GUI6|JMJ14_ARATH Probable lysine-specific demethylase JMJ14 OS=Arabidopsis thaliana GN=JMJ14 PE=1 SV=1; sp|Q8GUI6|JMJ14_ARATH Probable lysine-specific demethylase JMJ14 OS=Arabidopsis thaliana OX=3702 GN=JMJ14 PE=1 SV=1; tr|G7I448|G7I448_MEDTR Lysine-specific demethylase 5A OS=Medicago truncatula GN=MTR_038s0017 PE=4 SV=1	A domain family that is part of the cupin me; Clavaminate synthase-like; COIL; coiled-coil; FYRC; FY-rich, C-terminal; FY-rich, C-terminal subgroup; FY-rich, N-terminal; FY-rich, N-terminal subgroup; FYRN; JmjC; JMJC; JmjC domain; JmjN; JMJN; JUMONJI DOMAIN CONTAINING PROTEIN; PANTHER; PFAM; PROFILE; &quot;FY-rich&quot; domain, C-terminal region; &quot;FY-rich&quot; domain, N-terminal region; RET…	DNA binding; nucleus; protein binding	GO:0003677; GO:0005515; GO:0005634
							Ca_18609	Ca_18609_v1.0_kabuli	Cicer arietinum	mRNA	Cicer arietinum CDC Frontier genome v1.0	Ca1	26479692	26480315	Ca1:26479692..26480315	sp|P0DH64|Y4891_SELML FAS1 domain-containing protein SELMODRAFT_448915 OS=Selaginella moellendorffii GN=SELMODRAFT_448915 PE=2 SV=1; sp|P0DH64|Y4891_SELML FAS1 domain-containing protein SELMODRAFT_448915 OS=Selaginella moellendorffii OX=88036 GN=SELMODRAFT_448915 PE=2 SV=1; tr|G7I447|G7I447_MEDTR Putative uncharacterized protein OS=Medicago truncatula GN=MTR_038s0016 PE=4 SV=1	FAS1; FAS1 domain; Four repeated domains in the Fasciclin I fam; PROFILE; seg; SEG; SMART; unintegrated
							Ca_18610	Ca_18610_v1.0_kabuli	Cicer arietinum	mRNA	Cicer arietinum CDC Frontier genome v1.0	Ca1	26481269	26486357	Ca1:26481269..26486357	sp|Q9SPE5|SNAG_ARATH Gamma-soluble NSF attachment protein OS=Arabidopsis thaliana GN=GSNAP PE=2 SV=1; sp|Q9SPE5|SNAG_ARATH Gamma-soluble NSF attachment protein OS=Arabidopsis thaliana OX=3702 GN=GSNAP PE=2 SV=1; tr|B7FIS3|B7FIS3_MEDTR Gamma-soluble NSF attachment protein OS=Medicago truncatula GN=MTR_038s0015 PE=2 SV=1	FAMILY NOT NAMED; GAMMA-SOLUBLE NSF ATTACHMENT PROTEIN (SNAP-GAMMA); GENE3D; no description; NSF attachment protein; PANTHER; seg; SEG; SUPERFAMILY; Tetratricopeptide-like helical; TPR-like; unintegrated	binding; intracellular protein transport	GO:0005488; GO:0006886
							Ca_18611	Ca_18611_v1.0_kabuli	Cicer arietinum	mRNA	Cicer arietinum CDC Frontier genome v1.0	Ca1	26490139	26491548	Ca1:26490139..26491548	tr|K7MNX2|K7MNX2_SOYBN Uncharacterized protein OS=Glycine max PE=4 SV=1	seg; SEG; unintegrated
							Ca_18612	Ca_18612_v1.0_kabuli	Cicer arietinum	mRNA	Cicer arietinum CDC Frontier genome v1.0	Ca1	26548979	26550000	Ca1:26548979..26550000	tr|K7MNX2|K7MNX2_SOYBN Uncharacterized protein OS=Glycine max PE=4 SV=1	seg; SEG; unintegrated
							Ca_18613	Ca_18613_v1.0_kabuli	Cicer arietinum	mRNA	Cicer arietinum CDC Frontier genome v1.0	Ca1	26561738	26564301	Ca1:26561738..26564301	tr|G7J4C6|G7J4C6_MEDTR Putative uncharacterized protein OS=Medicago truncatula GN=MTR_3g087690 PE=4 SV=1	seg; SEG; unintegrated
							Ca_18614	Ca_18614_v1.0_kabuli	Cicer arietinum	mRNA	Cicer arietinum CDC Frontier genome v1.0	Ca1	26571582	26575159	Ca1:26571582..26575159	tr|G7I2F3|G7I2F3_MEDTR Ubiquitin-like-specific protease OS=Medicago truncatula GN=MTR_1g040750 PE=4 SV=1	Cysteine proteinases; Peptidase_C48; Peptidase C48, SUMO/Sentrin/Ubl1; PFAM; PROFILE; seg; SEG; SUPERFAMILY; ULP_PROTEASE; unintegrated	cysteine-type peptidase activity; proteolysis	GO:0006508; GO:0008234
							Ca_18615	Ca_18615_v1.0_kabuli	Cicer arietinum	mRNA	Cicer arietinum CDC Frontier genome v1.0	Ca1	26597140	26597634	Ca1:26597140..26597634		seg; SEG; unintegrated
							Ca_18616	Ca_18616_v1.0_kabuli	Cicer arietinum	mRNA	Cicer arietinum CDC Frontier genome v1.0	Ca1	26611766	26612236	Ca1:26611766..26612236		seg; SEG; unintegrated
							Ca_18617	Ca_18617_v1.0_kabuli	Cicer arietinum	mRNA	Cicer arietinum CDC Frontier genome v1.0	Ca1	26633161	26634537	Ca1:26633161..26634537	sp|A0A172J2G3|UGT43_PUEML UDP-glycosyltransferase 43 OS=Pueraria montana var. lobata OX=3893 GN=UGT43 PE=1 SV=2; sp|Q66PF3|UFOG3_FRAAN Putative UDP-glucose flavonoid 3-O-glucosyltransferase 3 OS=Fragaria ananassa GN=GT3 PE=2 SV=1; tr|I1L213|I1L213_SOYBN Uncharacterized protein OS=Glycine max PE=3 SV=2	COIL; coiled-coil; FAMILY NOT NAMED; GENE3D; no description; PANTHER; PFAM; PROSITE; seg; SEG; SUPERFAMILY; UDP-GLUCOSYLTRANSFERASE; UDP-glucuronosyl/UDP-glucosyltransferase; UDP-Glycosyltransferase/glycogen phosphorylase; UDPGT; unintegrated	metabolic process	GO:0008152
							Ca_18618	Ca_18618_v1.0_kabuli	Cicer arietinum	mRNA	Cicer arietinum CDC Frontier genome v1.0	Ca1	26643245	26644009	Ca1:26643245..26644009	sp|Q8H0M1|QORH_SPIOL Quinone-oxidoreductase homolog, chloroplastic OS=Spinacia oleracea OX=3562 GN=QOR PE=1 SV=1; sp|Q9SV68|QORH_ARATH Putative quinone-oxidoreductase homolog, chloroplastic OS=Arabidopsis thaliana GN=At4g13010 PE=2 SV=1; tr|I1KZ26|I1KZ26_SOYBN Uncharacterized protein OS=Glycine max PE=4 SV=1	ADH_zinc_N; Alcohol dehydrogenase, C-terminal; Alcohol dehydrogenase superfamily, zinc-type; ALCOHOL DEHYDROGENASE, ZINC-CONTAINING; FAMILY NOT NAMED; GENE3D; NAD(P)-binding domain; NAD(P)-binding Rossmann-fold domains; no description; PANTHER; PFAM; SUPERFAMILY; unintegrated	nucleotide binding; obsolete oxidation-reduction process; oxidoreductase activity; zinc ion binding	GO:0000166; GO:0008270; GO:0016491; GO:0055114
							Ca_18619	Ca_18619_v1.0_kabuli	Cicer arietinum	mRNA	Cicer arietinum CDC Frontier genome v1.0	Ca1	26645250	26645939	Ca1:26645250..26645939	tr|K7MM33|K7MM33_SOYBN Uncharacterized protein OS=Glycine max PE=4 SV=1	seg; SEG; unintegrated
							Ca_20280	Ca_20280_v1.0_kabuli	Cicer arietinum	mRNA	Cicer arietinum CDC Frontier genome v1.0	Ca1	26703331	26703818	Ca1:26703331..26703818	tr|K7LVM3|K7LVM3_SOYBN Uncharacterized protein OS=Glycine max PE=4 SV=1
							Ca_20281	Ca_20281_v1.0_kabuli	Cicer arietinum	mRNA	Cicer arietinum CDC Frontier genome v1.0	Ca1	26734677	26737683	Ca1:26734677..26737683	sp|Q9SY33|PER7_ARATH Peroxidase 7 OS=Arabidopsis thaliana GN=PER7 PE=2 SV=1; sp|Q9SY33|PER7_ARATH Peroxidase 7 OS=Arabidopsis thaliana OX=3702 GN=PER7 PE=2 SV=1; tr|I1MGT1|I1MGT1_SOYBN Uncharacterized protein OS=Glycine max PE=3 SV=2	GENE3D; Haem peroxidase; Haem peroxidase, plant/fungal/bacterial; Heme-dependent peroxidases; no description; peroxidase; PEROXIDASE; PEROXIDASE_1; PEROXIDASE_2; PEROXIDASE_4; Peroxidase, active site; Peroxidases heam-ligand binding site; PFAM; Plant peroxidase; PLPEROXIDASE; PRINTS; PROFILE; PROSITE; seg; SEG; SUPERFAMILY; unintegrated	heme binding; obsolete oxidation-reduction process; peroxidase activity; response to oxidative stress	GO:0004601; GO:0006979; GO:0020037; GO:0055114
							Ca_20282	Ca_20282_v1.0_kabuli	Cicer arietinum	mRNA	Cicer arietinum CDC Frontier genome v1.0	Ca1	26764875	26769260	Ca1:26764875..26769260	sp|C0LGQ5|GSO1_ARATH LRR receptor-like serine/threonine-protein kinase GSO1 OS=Arabidopsis thaliana GN=GSO1 PE=2 SV=1; sp|C0LGQ5|GSO1_ARATH LRR receptor-like serine/threonine-protein kinase GSO1 OS=Arabidopsis thaliana OX=3702 GN=GSO1 PE=1 SV=1; tr|I1MGT0|I1MGT0_SOYBN Uncharacterized protein OS=Glycine max PE=4 SV=1	FAMILY NOT NAMED; GENE3D; L domain-like; Leucine-rich repeat; Leucine-rich repeat-containing N-terminal, type 2; Leucine-rich repeats, typical (most populate; Leucine-rich repeat, typical subtype; LEURICHRPT; LRR; LRR_1; LRR_8; LRRNT_2; no description; PANTHER; PFAM; Pkinase; PRINTS; PROFILE; PROSITE; PROTEIN_KINASE_ATP; Protein kinase, ATP binding site; Protein kinase, catalytic domain; PROTEIN_…	ATP binding; protein binding; protein kinase activity; protein phosphorylation; protein serine/threonine kinase activity; protein tyrosine kinase activity	GO:0004672; GO:0004674; GO:0004713; GO:0005515; GO:0005524; GO:0006468
							Ca_20283	Ca_20283_v1.0_kabuli	Cicer arietinum	mRNA	Cicer arietinum CDC Frontier genome v1.0	Ca1	26775370	26779715	Ca1:26775370..26779715	sp|Q24746|NEUR_DROVI Protein neuralized OS=Drosophila virilis GN=neur PE=4 SV=1; sp|Q24746|NEUR_DROVI Protein neuralized OS=Drosophila virilis OX=7244 GN=neur PE=4 SV=1; tr|K7MBJ5|K7MBJ5_SOYBN Uncharacterized protein OS=Glycine max PE=4 SV=1	COIL; coiled-coil; GENE3D; no description; PFAM; PROFILE; RING/U-box; seg; SEG; SUPERFAMILY; unintegrated; zf-C3HC4_3; ZF_RING_2; Zinc finger, RING/FYVE/PHD-type; Zinc finger, RING-type	protein binding; zinc ion binding	GO:0005515; GO:0008270
							Ca_20284	Ca_20284_v1.0_kabuli	Cicer arietinum	mRNA	Cicer arietinum CDC Frontier genome v1.0	Ca1	26785208	26786350	Ca1:26785208..26786350	sp|Q9SNC3|FLA4_ARATH Fasciclin-like arabinogalactan protein 4 OS=Arabidopsis thaliana GN=FLA4 PE=1 SV=1; sp|Q9SNC3|FLA4_ARATH Fasciclin-like arabinogalactan protein 4 OS=Arabidopsis thaliana OX=3702 GN=FLA4 PE=1 SV=1; tr|I1MGS8|I1MGS8_SOYBN Uncharacterized protein OS=Glycine max PE=4 SV=1	COIL; coiled-coil; FAS1; FAS1 domain; Fasciclin; FLA (FASCICLIN-LIKE ARABINOGALACTAN PROTEIN); Four repeated domains in the Fasciclin I fam; GENE3D; no description; PANTHER; PERIOSTIN-RELATED; PFAM; PROFILE; seg; SEG; SMART; SUPERFAMILY; unintegrated
							Ca_20285	Ca_20285_v1.0_kabuli	Cicer arietinum	mRNA	Cicer arietinum CDC Frontier genome v1.0	Ca1	26790838	26794931	Ca1:26790838..26794931	sp|Q84XV2|GTE1_ARATH Transcription factor GTE1 OS=Arabidopsis thaliana GN=GTE1 PE=2 SV=1; sp|Q84XV2|GTE1_ARATH Transcription factor GTE1 OS=Arabidopsis thaliana OX=3702 GN=GTE1 PE=2 SV=1; tr|G7KE23|G7KE23_MEDTR Bromodomain-containing protein OS=Medicago truncatula GN=MTR_5g069490 PE=4 SV=1	bromo domain; Bromodomain; BROMODOMAIN; BROMODOMAIN_2; FAMILY NOT NAMED; GENE3D; IMB1 (IMBIBITION-INDUCIBLE 1); DNA BINDING; no description; PANTHER; PFAM; PRINTS; PROFILE; seg; SEG; SMART; SUPERFAMILY; unintegrated	protein binding	GO:0005515
							Ca_20286	Ca_20286_v1.0_kabuli	Cicer arietinum	mRNA	Cicer arietinum CDC Frontier genome v1.0	Ca1	26803594	26804802	Ca1:26803594..26804802	sp|Q96262|PCAP1_ARATH Plasma membrane-associated cation-binding protein 1 OS=Arabidopsis thaliana GN=PCAP1 PE=1 SV=1; sp|Q96262|PCAP1_ARATH Plasma membrane-associated cation-binding protein 1 OS=Arabidopsis thaliana OX=3702 GN=PCAP1 PE=1 SV=1; tr|Q9SMK5|Q9SMK5_CICAR Plasma membrane intrinsic polypeptide OS=Cicer arietinum PE=1 SV=1	DREPP; DREPP plasma membrane polypeptide; FAMILY NOT NAMED; PANTHER; PFAM; seg; SEG; SUBFAMILY NOT NAMED; unintegrated
							Ca_20287	Ca_20287_v1.0_kabuli	Cicer arietinum	mRNA	Cicer arietinum CDC Frontier genome v1.0	Ca1	26817698	26818738	Ca1:26817698..26818738	sp|Q9SY29|PUP4_ARATH Probable purine permease 4 OS=Arabidopsis thaliana GN=PUP4 PE=2 SV=1; sp|Q9SY29|PUP4_ARATH Probable purine permease 4 OS=Arabidopsis thaliana OX=3702 GN=PUP4 PE=2 SV=1; tr|B9GMZ7|B9GMZ7_POPTR Predicted protein (Fragment) OS=Populus trichocarpa GN=POPTRDRAFT_179525 PE=4 SV=1	Domain of unknown function DUF250; Drug/metabolite transporter; EamA; Multidrug resistance efflux transporter EmrE; PFAM; seg; SEG; SUPERFAMILY; TPT; unintegrated	membrane	GO:0016020
							Ca_20288	Ca_20288_v1.0_kabuli	Cicer arietinum	mRNA	Cicer arietinum CDC Frontier genome v1.0	Ca1	26842279	26842749	Ca1:26842279..26842749	sp|Q9SY29|PUP4_ARATH Probable purine permease 4 OS=Arabidopsis thaliana GN=PUP4 PE=2 SV=1; sp|Q9SY29|PUP4_ARATH Probable purine permease 4 OS=Arabidopsis thaliana OX=3702 GN=PUP4 PE=2 SV=1; tr|B9GMZ7|B9GMZ7_POPTR Predicted protein (Fragment) OS=Populus trichocarpa GN=POPTRDRAFT_179525 PE=4 SV=1	Domain of unknown function DUF250; PFAM; TPT
							Ca_20289	Ca_20289_v1.0_kabuli	Cicer arietinum	mRNA	Cicer arietinum CDC Frontier genome v1.0	Ca1	26855750	26856736	Ca1:26855750..26856736	tr|K7MBJ3|K7MBJ3_SOYBN Uncharacterized protein OS=Glycine max PE=4 SV=1	seg; SEG; unintegrated
							Ca_20290	Ca_20290_v1.0_kabuli	Cicer arietinum	mRNA	Cicer arietinum CDC Frontier genome v1.0	Ca1	26862368	26862871	Ca1:26862368..26862871	tr|K7MBJ4|K7MBJ4_SOYBN Uncharacterized protein OS=Glycine max PE=4 SV=1	seg; SEG; unintegrated
							Ca_20291	Ca_20291_v1.0_kabuli	Cicer arietinum	mRNA	Cicer arietinum CDC Frontier genome v1.0	Ca1	26889433	26892540	Ca1:26889433..26892540	sp|Q9LTZ9|GALS2_ARATH Galactan beta-1,4-galactosyltransferase GALS2 OS=Arabidopsis thaliana OX=3702 GN=GALS2 PE=2 SV=1; tr|I1MGS7|I1MGS7_SOYBN Uncharacterized protein OS=Glycine max PE=4 SV=1	Domain of unknown function DUF23; FAMILY NOT NAMED; Glyco_transf_92; PANTHER; PFAM; seg; SEG; unintegrated
							Ca_20292	Ca_20292_v1.0_kabuli	Cicer arietinum	mRNA	Cicer arietinum CDC Frontier genome v1.0	Ca1	26918074	26920124	Ca1:26918074..26920124	tr|I1L119|I1L119_SOYBN Uncharacterized protein OS=Glycine max PE=4 SV=1	COIL; coiled-coil; seg; SEG; unintegrated
							Ca_20293	Ca_20293_v1.0_kabuli	Cicer arietinum	mRNA	Cicer arietinum CDC Frontier genome v1.0	Ca1	26922424	26924643	Ca1:26922424..26924643	sp|Q9ZUU3|PP190_ARATH Pentatricopeptide repeat-containing protein At2g37230 OS=Arabidopsis thaliana GN=At2g37230 PE=2 SV=1; sp|Q9ZUU3|PP190_ARATH Pentatricopeptide repeat-containing protein At2g37230 OS=Arabidopsis thaliana OX=3702 GN=At2g37230 PE=2 SV=1; tr|K7L5T0|K7L5T0_SOYBN Uncharacterized protein OS=Glycine max PE=4 SV=1	FAMILY NOT NAMED; GENE3D; no description; PANTHER; Pentatricopeptide repeat; PFAM; PPR; PPR_1; PPR_2; PPR_3; PPR: pentatricopeptide repeat domain; PROFILE; seg; SEG; SUBFAMILY NOT NAMED; SUPERFAMILY; Tetratricopeptide-like helical; TIGRFAMs; TPR-like; unintegrated	binding	GO:0005488
							Ca_20294	Ca_20294_v1.0_kabuli	Cicer arietinum	mRNA	Cicer arietinum CDC Frontier genome v1.0	Ca1	26945899	26953427	Ca1:26945899..26953427	sp|Q94AH6|CUL1_ARATH Cullin-1 OS=Arabidopsis thaliana GN=CUL1 PE=1 SV=1; sp|Q94AH6|CUL1_ARATH Cullin-1 OS=Arabidopsis thaliana OX=3702 GN=CUL1 PE=1 SV=1; tr|I1L117|I1L117_SOYBN Uncharacterized protein OS=Glycine max PE=3 SV=1	COIL; coiled-coil; Cullin; CULLIN_2; Cullin homology; Cullin homology domain; Cullin_Nedd8; Cullin, N-terminal; Cullin protein neddylation domain; Cullin protein, neddylation domain; CULLIN-RELATED; Cullin repeat-like; Cullin repeat-like-containing domain; FAMILY NOT NAMED; GENE3D; no description; PANTHER; PFAM; PROFILE; &quot;Winged helix&quot; DNA-binding domain; seg; SEG; SMART; SUPERFAMILY; u…	cullin-RING ubiquitin ligase complex; ubiquitin-dependent protein catabolic process; ubiquitin protein ligase binding	GO:0006511; GO:0031461; GO:0031625
							Ca_20295	Ca_20295_v1.0_kabuli	Cicer arietinum	mRNA	Cicer arietinum CDC Frontier genome v1.0	Ca1	26963476	26965750	Ca1:26963476..26965750	sp|Q39224|SRG1_ARATH Protein SRG1 OS=Arabidopsis thaliana GN=SRG1 PE=2 SV=1; sp|Q39224|SRG1_ARATH Protein SRG1 OS=Arabidopsis thaliana OX=3702 GN=SRG1 PE=2 SV=1; tr|I1MGR5|I1MGR5_SOYBN Uncharacterized protein OS=Glycine max PE=3 SV=1	2OG-FeII_Oxy; Clavaminate synthase-like; DIOX_N; FE2OG_OXY; GENE3D; no description; OXIDOREDUCTASE, 2OG-FE(II) OXYGENASE FAMILY PROTEIN; Oxoglutarate/iron-dependent oxygenase; PANTHER; PFAM; PROFILE; seg; SEG; SUPERFAMILY; unintegrated	obsolete oxidation-reduction process; oxidoreductase activity	GO:0016491; GO:0055114
							Ca_20296	Ca_20296_v1.0_kabuli	Cicer arietinum	mRNA	Cicer arietinum CDC Frontier genome v1.0	Ca1	26971044	26979267	Ca1:26971044..26979267	tr|K7LBT8|K7LBT8_SOYBN Uncharacterized protein OS=Glycine max PE=4 SV=1	FAMILY NOT NAMED; PANTHER; PFAM; PROFILE; seg; SEG; unintegrated; zf-CW; ZF_CW; Zinc finger, CW-type; ZINC ION BINDING	zinc ion binding	GO:0008270
							Ca_20297	Ca_20297_v1.0_kabuli	Cicer arietinum	mRNA	Cicer arietinum CDC Frontier genome v1.0	Ca1	27007407	27009071	Ca1:27007407..27009071	sp|Q9LVQ5|PP432_ARATH Pentatricopeptide repeat-containing protein At5g55840 OS=Arabidopsis thaliana GN=At5g55840 PE=3 SV=2; sp|Q9LVQ5|PP432_ARATH Pentatricopeptide repeat-containing protein At5g55840 OS=Arabidopsis thaliana OX=3702 GN=At5g55840 PE=3 SV=2; tr|G7IG29|G7IG29_MEDTR Pentatricopeptide repeat-containing protein OS=Medicago truncatula GN=MTR_2g036080 PE=4 SV=1	FAMILY NOT NAMED; GENE3D; HCP-like; no description; PANTHER; PENTATRICOPEPTIDE (PPR) REPEAT-CONTAINING PROTEIN; Pentatricopeptide repeat; PFAM; PPR; PPR_1; PPR_2; PPR: pentatricopeptide repeat domain; PROFILE; seg; SEG; SUPERFAMILY; Tetratricopeptide-like helical; TIGRFAMs; unintegrated	binding	GO:0005488
							Ca_20298	Ca_20298_v1.0_kabuli	Cicer arietinum	mRNA	Cicer arietinum CDC Frontier genome v1.0	Ca1	27009872	27011215	Ca1:27009872..27011215	sp|Q9LVQ5|PP432_ARATH Pentatricopeptide repeat-containing protein At5g55840 OS=Arabidopsis thaliana GN=At5g55840 PE=3 SV=2; sp|Q9LVQ5|PP432_ARATH Pentatricopeptide repeat-containing protein At5g55840 OS=Arabidopsis thaliana OX=3702 GN=At5g55840 PE=3 SV=2; tr|G7IG29|G7IG29_MEDTR Pentatricopeptide repeat-containing protein OS=Medicago truncatula GN=MTR_2g036080 PE=4 SV=1	FAMILY NOT NAMED; PANTHER; Pentatricopeptide repeat; PFAM; PPR; PPR_1; PPR_2; PPR: pentatricopeptide repeat domain; PROFILE; seg; SEG; TIGRFAMs; unintegrated
			Carlos Molina et al., 2008	Prolyl 4-hydroxylase, alpha subunit-like protein ... targets for SnRK 2.8, a member of the sucrose non-fermenting-related kinase for drought			Ca_20299	Ca_20299_v1.0_kabuli	Cicer arietinum	mRNA	Cicer arietinum CDC Frontier genome v1.0	Ca1	27012752	27025275	Ca1:27012752..27025275	sp|Q944A6|SNF4_ARATH Sucrose nonfermenting 4-like protein OS=Arabidopsis thaliana GN=SNF4 PE=1 SV=1; sp|Q944A6|SNF4_ARATH Sucrose nonfermenting 4-like protein OS=Arabidopsis thaliana OX=3702 GN=SNF4 PE=1 SV=1; tr|I1L118|I1L118_SOYBN Uncharacterized protein OS=Glycine max PE=4 SV=2	Aldolase-type TIM barrel; CBS; CBS-domain; Cystathionine beta-synthase, core; Domain in cystathionine beta-synthase and ot; FAMILY NOT NAMED; GENE3D; no description; PANTHER; PFAM; PROFILE; seg; SEG; SMART; SUBFAMILY NOT NAMED; SUPERFAMILY; unintegrated	catalytic activity; protein binding
							Ca_20300	Ca_20300_v1.0_kabuli	Cicer arietinum	mRNA	Cicer arietinum CDC Frontier genome v1.0	Ca1	27028414	27028806	Ca1:27028414..27028806	sp|O82248|NFYB5_ARATH Nuclear transcription factor Y subunit B-5 OS=Arabidopsis thaliana GN=NFYB5 PE=2 SV=1; sp|O82248|NFYB5_ARATH Nuclear transcription factor Y subunit B-5 OS=Arabidopsis thaliana OX=3702 GN=NFYB5 PE=1 SV=1; tr|I3TAX6|I3TAX6_MEDTR Nuclear transcription factor Y subunit B18 OS=Medicago truncatula GN=NF-YB18 PE=2 SV=1	CBFD_NFYB_HMF; CCAAT-BINDING TRANSCRIPTION FACTOR SUBUNIT A; CCAATSUBUNTA; FAMILY NOT NAMED; GENE3D; Histone-fold; NFYB_HAP3; no description; PANTHER; PFAM; PRINTS; PROSITE; SUPERFAMILY; Transcription factor, CBFA/NFYB, DNA topoisomerase; Transcription factor CBF/NF-Y/archaeal histone; Transcription factor, NFYB/HAP3, conserved site; unintegrated	DNA binding; intracellular anatomical structure; nucleus; sequence-specific DNA binding	GO:0003677; GO:0005622; GO:0005634; GO:0043565
							Ca_20301	Ca_20301_v1.0_kabuli	Cicer arietinum	mRNA	Cicer arietinum CDC Frontier genome v1.0	Ca1	27057580	27058731	Ca1:27057580..27058731	tr|I1KN11|I1KN11_SOYBN Uncharacterized protein OS=Glycine max PE=4 SV=1	FAMILY NOT NAMED; Mitochodrial transcription termination factor-related; Mitochondrial termination factor repeats; mTERF; PANTHER; PFAM; seg; SEG; SMART; SUBFAMILY NOT NAMED; unintegrated
							Ca_20302	Ca_20302_v1.0_kabuli	Cicer arietinum	mRNA	Cicer arietinum CDC Frontier genome v1.0	Ca1	27062895	27064049	Ca1:27062895..27064049	sp|F4JVI3|MTEF5_ARATH Transcription termination factor MTERF5, chloroplastic OS=Arabidopsis thaliana OX=3702 GN=MTERF5 PE=2 SV=1; tr|I1KN11|I1KN11_SOYBN Uncharacterized protein OS=Glycine max PE=4 SV=1	FAMILY NOT NAMED; Mitochodrial transcription termination factor-related; Mitochondrial termination factor repeats; mTERF; PANTHER; PFAM; seg; SEG; SMART; SUBFAMILY NOT NAMED; unintegrated
							Ca_20303	Ca_20303_v1.0_kabuli	Cicer arietinum	mRNA	Cicer arietinum CDC Frontier genome v1.0	Ca1	27069397	27069732	Ca1:27069397..27069732		seg; SEG; unintegrated
							Ca_20304	Ca_20304_v1.0_kabuli	Cicer arietinum	mRNA	Cicer arietinum CDC Frontier genome v1.0	Ca1	27078745	27079896	Ca1:27078745..27079896	tr|I1KN11|I1KN11_SOYBN Uncharacterized protein OS=Glycine max PE=4 SV=1	FAMILY NOT NAMED; Mitochodrial transcription termination factor-related; Mitochondrial termination factor repeats; mTERF; PANTHER; PFAM; seg; SEG; SMART; SUBFAMILY NOT NAMED; unintegrated
							Ca_20305	Ca_20305_v1.0_kabuli	Cicer arietinum	mRNA	Cicer arietinum CDC Frontier genome v1.0	Ca1	27083915	27085069	Ca1:27083915..27085069	sp|F4JVI3|MTEF5_ARATH Transcription termination factor MTERF5, chloroplastic OS=Arabidopsis thaliana OX=3702 GN=MTERF5 PE=2 SV=1; tr|I1KN11|I1KN11_SOYBN Uncharacterized protein OS=Glycine max PE=4 SV=1	FAMILY NOT NAMED; Mitochodrial transcription termination factor-related; Mitochondrial termination factor repeats; mTERF; PANTHER; PFAM; seg; SEG; SMART; SUBFAMILY NOT NAMED; unintegrated
							Ca_20306	Ca_20306_v1.0_kabuli	Cicer arietinum	mRNA	Cicer arietinum CDC Frontier genome v1.0	Ca1	27093376	27094572	Ca1:27093376..27094572	tr|I3SHV2|I3SHV2_MEDTR Uncharacterized protein OS=Medicago truncatula PE=2 SV=1	FAMILY NOT NAMED; Mitochodrial transcription termination factor-related; Mitochondrial termination factor repeats; mTERF; PANTHER; PFAM; seg; SEG; SMART; SUBFAMILY NOT NAMED; unintegrated
							Ca_20307	Ca_20307_v1.0_kabuli	Cicer arietinum	mRNA	Cicer arietinum CDC Frontier genome v1.0	Ca1	27100727	27101875	Ca1:27100727..27101875	tr|K7LBT5|K7LBT5_SOYBN Uncharacterized protein OS=Glycine max PE=4 SV=1	FAMILY NOT NAMED; Mitochodrial transcription termination factor-related; Mitochondrial termination factor repeats; mTERF; PANTHER; PFAM; seg; SEG; SMART; SUBFAMILY NOT NAMED; unintegrated
							Ca_20308	Ca_20308_v1.0_kabuli	Cicer arietinum	mRNA	Cicer arietinum CDC Frontier genome v1.0	Ca1	27109215	27109800	Ca1:27109215..27109800		COIL; coiled-coil; seg; SEG; unintegrated
							Ca_20309	Ca_20309_v1.0_kabuli	Cicer arietinum	mRNA	Cicer arietinum CDC Frontier genome v1.0	Ca1	27120777	27121931	Ca1:27120777..27121931	tr|K7LBT5|K7LBT5_SOYBN Uncharacterized protein OS=Glycine max PE=4 SV=1	FAMILY NOT NAMED; Mitochodrial transcription termination factor-related; Mitochondrial termination factor repeats; mTERF; PANTHER; PFAM; seg; SEG; SMART; SUBFAMILY NOT NAMED; unintegrated
							Ca_20310	Ca_20310_v1.0_kabuli	Cicer arietinum	mRNA	Cicer arietinum CDC Frontier genome v1.0	Ca1	27132984	27133850	Ca1:27132984..27133850	tr|K7MBH9|K7MBH9_SOYBN Uncharacterized protein OS=Glycine max PE=4 SV=1	Mitochodrial transcription termination factor-related; Mitochondrial termination factor repeats; mTERF; PFAM; SMART
							Ca_20311	Ca_20311_v1.0_kabuli	Cicer arietinum	mRNA	Cicer arietinum CDC Frontier genome v1.0	Ca1	27138071	27139225	Ca1:27138071..27139225	tr|K7LBT5|K7LBT5_SOYBN Uncharacterized protein OS=Glycine max PE=4 SV=1	FAMILY NOT NAMED; Mitochodrial transcription termination factor-related; Mitochondrial termination factor repeats; mTERF; PANTHER; PFAM; seg; SEG; SMART; SUBFAMILY NOT NAMED; unintegrated
							Ca_25064	Ca_25064_v1.0_kabuli	Cicer arietinum	mRNA	Cicer arietinum CDC Frontier genome v1.0	Ca1	27430619	27433001	Ca1:27430619..27433001	sp|Q8GWT4|ANM15_ARATH Protein arginine N-methyltransferase 1.5 OS=Arabidopsis thaliana GN=PMRT15 PE=1 SV=2; sp|Q8GWT4|ANM15_ARATH Protein arginine N-methyltransferase 1.5 OS=Arabidopsis thaliana OX=3702 GN=PMRT15 PE=1 SV=2; tr|G7JCB5|G7JCB5_MEDTR Protein arginine N-methyltransferase OS=Medicago truncatula GN=MTR_3g108640 PE=4 SV=1	PANTHER; PFAM; PRMT5; PROTEIN ARGININE N-METHYLTRANSFERASE 5; S-adenosyl-L-methionine-dependent methyltransferases; Skb1 methyltransferase; SUPERFAMILY; unintegrated	cytoplasm; methyltransferase activity	GO:0005737; GO:0008168
							Ca_25065	Ca_25065_v1.0_kabuli	Cicer arietinum	mRNA	Cicer arietinum CDC Frontier genome v1.0	Ca1	27484248	27487334	Ca1:27484248..27487334	tr|G7JDL9|G7JDL9_MEDTR Putative uncharacterized protein OS=Medicago truncatula GN=MTR_4g049480 PE=4 SV=1	seg; SEG; unintegrated
							Ca_25066	Ca_25066_v1.0_kabuli	Cicer arietinum	mRNA	Cicer arietinum CDC Frontier genome v1.0	Ca1	27498212	27535438	Ca1:27498212..27535438	sp|Q93Y09|SCP45_ARATH Serine carboxypeptidase-like 45 OS=Arabidopsis thaliana GN=SCPL45 PE=2 SV=1; sp|Q93Y09|SCP45_ARATH Serine carboxypeptidase-like 45 OS=Arabidopsis thaliana OX=3702 GN=SCPL45 PE=2 SV=1; tr|I1LA88|I1LA88_SOYBN Uncharacterized protein OS=Glycine max PE=4 SV=1	alpha/beta-Hydrolases; COIL; coiled-coil; CRBOXYPTASEC; FAMILY NOT NAMED; GENE3D; no description; PANTHER; Peptidase_S10; Peptidase S10, serine carboxypeptidase; PFAM; PRINTS; seg; SEG; SERINE CARBOXYPEPTIDASE II (CARBOXYPEPTIDASE D) (PLANTS); SUPERFAMILY; Transposase_24; Transposase, Ptta/En/Spm, plant; unintegrated	proteolysis; serine-type carboxypeptidase activity	GO:0004185; GO:0006508
							Ca_25067	Ca_25067_v1.0_kabuli	Cicer arietinum	mRNA	Cicer arietinum CDC Frontier genome v1.0	Ca1	27557331	27564126	Ca1:27557331..27564126	sp|Q8VZF6|EDR2L_ARATH Protein ENHANCED DISEASE RESISTANCE 2-like OS=Arabidopsis thaliana OX=3702 GN=EDR2L PE=2 SV=1; tr|I1LZM9|I1LZM9_SOYBN Uncharacterized protein OS=Glycine max PE=4 SV=1	Domain of unknown function DUF1336; DUF1336; PFAM; seg; SEG; unintegrated
							Ca_25068	Ca_25068_v1.0_kabuli	Cicer arietinum	mRNA	Cicer arietinum CDC Frontier genome v1.0	Ca1	27571563	27572035	Ca1:27571563..27572035	tr|K7MCP0|K7MCP0_SOYBN Uncharacterized protein OS=Glycine max PE=4 SV=1
							Ca_25069	Ca_25069_v1.0_kabuli	Cicer arietinum	mRNA	Cicer arietinum CDC Frontier genome v1.0	Ca1	27597638	27598225	Ca1:27597638..27598225		seg; SEG; unintegrated
							Ca_25070	Ca_25070_v1.0_kabuli	Cicer arietinum	mRNA	Cicer arietinum CDC Frontier genome v1.0	Ca1	27614520	27617690	Ca1:27614520..27617690	tr|G7I2H0|G7I2H0_MEDTR TNP1 OS=Medicago truncatula GN=MTR_1g040960 PE=4 SV=1	Cysteine proteinases; seg; SEG; SUPERFAMILY; unintegrated
							Ca_25071	Ca_25071_v1.0_kabuli	Cicer arietinum	mRNA	Cicer arietinum CDC Frontier genome v1.0	Ca1	27643541	27644084	Ca1:27643541..27644084	sp|Q0WPH8|NEK5_ARATH Serine/threonine-protein kinase Nek5 OS=Arabidopsis thaliana OX=3702 GN=NEK5 PE=1 SV=1; sp|Q94CU5|NEK5_ORYSJ Serine/threonine-protein kinase Nek5 OS=Oryza sativa subsp. japonica GN=NEK5 PE=2 SV=1; tr|Q2HSJ8|Q2HSJ8_MEDTR Protein kinase OS=Medicago truncatula GN=MtrDRAFT_AC151522g2v2 PE=4 SV=1	FAMILY NOT NAMED; GENE3D; no description; PANTHER; PFAM; Pkinase; PROFILE; Protein kinase, catalytic domain; PROTEIN_KINASE_DOM; Protein kinase-like domain; Protein kinase-like (PK-like); SUBFAMILY NOT NAMED; SUPERFAMILY; unintegrated	ATP binding; protein kinase activity; protein phosphorylation	GO:0004672; GO:0005524; GO:0006468
							Ca_25072	Ca_25072_v1.0_kabuli	Cicer arietinum	mRNA	Cicer arietinum CDC Frontier genome v1.0	Ca1	27653525	27654673	Ca1:27653525..27654673	tr|I7AYC8|I7AYC8_PHAVU Putative receptor-like protein kinase OS=Phaseolus vulgaris PE=4 SV=1	seg; SEG; unintegrated
							Ca_25073	Ca_25073_v1.0_kabuli	Cicer arietinum	mRNA	Cicer arietinum CDC Frontier genome v1.0	Ca1	27658440	27697168	Ca1:27658440..27697168	tr|I1LZM9|I1LZM9_SOYBN Uncharacterized protein OS=Glycine max PE=4 SV=1	seg; SEG; unintegrated
							Ca_25074	Ca_25074_v1.0_kabuli	Cicer arietinum	mRNA	Cicer arietinum CDC Frontier genome v1.0	Ca1	27704698	27705246	Ca1:27704698..27705246		seg; SEG; unintegrated
							Ca_26747	Ca_26747_v1.0_kabuli	Cicer arietinum	mRNA	Cicer arietinum CDC Frontier genome v1.0	Ca1	27168834	27169691	Ca1:27168834..27169691	sp|Q5ZLX5|ZRAB2_CHICK Zinc finger Ran-binding domain-containing protein 2 OS=Gallus gallus GN=ZRANB2 PE=2 SV=1; tr|I1KDB1|I1KDB1_SOYBN Uncharacterized protein OS=Glycine max PE=4 SV=1	FAMILY NOT NAMED; GENE3D; no description; PANTHER; PFAM; PROFILE; PROSITE; Ran BP2/NZF zinc finger-like; SMART; SUPERFAMILY; unintegrated; zf-RanBP; ZF_RANBP2_1; ZF_RANBP2_2; Zinc finger domain; Zinc finger, RanBP2-type	intracellular anatomical structure; zinc ion binding	GO:0005622; GO:0008270
							Ca_26748	Ca_26748_v1.0_kabuli	Cicer arietinum	mRNA	Cicer arietinum CDC Frontier genome v1.0	Ca1	27194800	27196314	Ca1:27194800..27196314	sp|Q93VG8|PPDEX_ARATH DeSI-like protein At4g17486 OS=Arabidopsis thaliana GN=At4g17486 PE=2 SV=1; sp|Q93VG8|PPDEX_ARATH DeSI-like protein At4g17486 OS=Arabidopsis thaliana OX=3702 GN=At4g17486 PE=2 SV=1; tr|C6TDS4|C6TDS4_SOYBN Uncharacterized protein OS=Glycine max PE=2 SV=1	Domain of unknown function DUF862, eukaryotic; DUF862; FAMILY NOT NAMED; PANTHER; PFAM; seg; SEG; unintegrated
							Ca_26749	Ca_26749_v1.0_kabuli	Cicer arietinum	mRNA	Cicer arietinum CDC Frontier genome v1.0	Ca1	27244921	27245223	Ca1:27244921..27245223	sp|P10978|POLX_TOBAC Retrovirus-related Pol polyprotein from transposon TNT 1-94 OS=Nicotiana tabacum OX=4097 PE=2 SV=1; tr|Q9SXB2|Q9SXB2_ARATH T28P6.8 protein OS=Arabidopsis thaliana GN=T28P6.8 PE=4 SV=1	FAMILY NOT NAMED; PANTHER; SUBFAMILY NOT NAMED; unintegrated
							Ca_26750	Ca_26750_v1.0_kabuli	Cicer arietinum	mRNA	Cicer arietinum CDC Frontier genome v1.0	Ca1	27286608	27287000	Ca1:27286608..27287000		seg; SEG; unintegrated
							Ca_26751	Ca_26751_v1.0_kabuli	Cicer arietinum	mRNA	Cicer arietinum CDC Frontier genome v1.0	Ca1	27341416	27341619	Ca1:27341416..27341619		seg; SEG; unintegrated
2	DTF_AL2021	Ca1:6257653	1	6257653	1.40511e-07	6.85229	Ca_00701	Ca_00701_v1.0_kabuli	Cicer arietinum	mRNA	Cicer arietinum CDC Frontier genome v1.0	Ca1	6160952	6162788	Ca1:6160952..6162788	sp|Q9FGK4|B561J_ARATH Cytochrome b561 and DOMON domain-containing protein At5g47530 OS=Arabidopsis thaliana OX=3702 GN=At5g47530 PE=2 SV=1; tr|I3SWW4|I3SWW4_MEDTR Uncharacterized protein OS=Medicago truncatula PE=2 SV=1	Cytochrom_B561; CYTOCHROME_B561; Cytochrome b561, eukaryote; Cytochrome b-561 / ferric reductase transmem; Cytochrome b561/ferric reductase transmembrane; DOMON; DOMON domain; DUF568; FAMILY NOT NAMED; PANTHER; PFAM; PROFILE; seg; SEG; SMART; SUBFAMILY NOT NAMED; Uncharacterised conserved protein UCP037471; unintegrated	integral component of membrane	GO:0016021
							Ca_07880	Ca_07880_v1.0_kabuli	Cicer arietinum	mRNA	Cicer arietinum CDC Frontier genome v1.0	Ca1	6205723	6206289	Ca1:6205723..6206289	sp|Q94BT2|AIR12_ARATH Auxin-induced in root cultures protein 12 OS=Arabidopsis thaliana GN=AIR12 PE=1 SV=3; sp|Q9FGK4|B561J_ARATH Cytochrome b561 and DOMON domain-containing protein At5g47530 OS=Arabidopsis thaliana OX=3702 GN=At5g47530 PE=2 SV=1; tr|I1MR02|I1MR02_SOYBN Uncharacterized protein OS=Glycine max PE=4 SV=1	DOMON; DOMON domain; DUF568; PFAM; Possible catecholamine-binding domain presen; PROFILE; seg; SEG; SMART; Uncharacterised conserved protein UCP037471; unintegrated
							Ca_07881	Ca_07881_v1.0_kabuli	Cicer arietinum	mRNA	Cicer arietinum CDC Frontier genome v1.0	Ca1	6224063	6226009	Ca1:6224063..6226009	sp|O22193|PUB4_ARATH U-box domain-containing protein 4 OS=Arabidopsis thaliana GN=PUB4 PE=1 SV=3; sp|O22193|PUB4_ARATH U-box domain-containing protein 4 OS=Arabidopsis thaliana OX=3702 GN=PUB4 PE=1 SV=3; tr|G7IP90|G7IP90_MEDTR U-box domain-containing protein OS=Medicago truncatula GN=MTR_2g026130 PE=4 SV=1	Arm; Armadillo; Armadillo/beta-catenin-like repeats; Armadillo-like helical; Armadillo-type fold; ARM repeat; ARM_REPEAT; FAMILY NOT NAMED; GENE3D; no description; OS07G0584900 PROTEIN; PANTHER; PFAM; PROFILE; seg; SEG; SMART; SUPERFAMILY; unintegrated	binding; protein binding	GO:0005488; GO:0005515
							Ca_07882	Ca_07882_v1.0_kabuli	Cicer arietinum	mRNA	Cicer arietinum CDC Frontier genome v1.0	Ca1	6228646	6232910	Ca1:6228646..6232910	sp|O23492|INT4_ARATH Inositol transporter 4 OS=Arabidopsis thaliana GN=INT4 PE=1 SV=1; sp|O23492|INT4_ARATH Inositol transporter 4 OS=Arabidopsis thaliana OX=3702 GN=INT4 PE=1 SV=1; tr|G7IP93|G7IP93_MEDTR Inositol transporter OS=Medicago truncatula GN=MTR_2g026160 PE=3 SV=1	FAMILY NOT NAMED; GENE3D; General substrate transporter; Major facilitator superfamily domain; Major facilitator superfamily domain, general substrate transporter; MFS; MFS general substrate transporter; no description; PANTHER; PFAM; PRINTS; PROFILE; PROSITE; seg; SEG; SP: MFS transporter, sugar porter (SP) family; SUBFAMILY NOT NAMED; Sugar/inositol transporter; Sugar_tr; SUGAR_TRANSPORT_1; SUG…	integral component of membrane; membrane; substrate-specific transmembrane transporter activity; transmembrane transport; transmembrane transporter activity; transport; transporter activity	GO:0005215; GO:0006810; GO:0016020; GO:0016021; GO:0022857; GO:0022891; GO:0055085
							Ca_07883	Ca_07883_v1.0_kabuli	Cicer arietinum	mRNA	Cicer arietinum CDC Frontier genome v1.0	Ca1	6237925	6243296	Ca1:6237925..6243296	sp|Q9SQT8|DHQSD_ARATH Bifunctional 3-dehydroquinate dehydratase/shikimate dehydrogenase, chloroplastic OS=Arabidopsis thaliana GN=EMB3004 PE=1 SV=1; sp|Q9SQT8|DHQSD_ARATH Bifunctional 3-dehydroquinate dehydratase/shikimate dehydrogenase, chloroplastic OS=Arabidopsis thaliana OX=3702 GN=EMB3004 PE=1 SV=1; tr|I3T8Z3|I3T8Z3_MEDTR Uncharacterized protein OS=Medicago truncatula PE=2 SV=1	Aldolase; Aldolase-type TIM barrel; Aminoacid dehydrogenase-like, N-terminal domain; AroD; aroD: 3-dehydroquinate dehydratase, type I; aroE: shikimate 5-dehydrogenase; Dehydroquinase class I; DHquinase_I; FAMILY NOT NAMED; GENE3D; HAMAP; NAD(P)-binding domain; NAD(P)-binding Rossmann-fold domains; no description; PANTHER; PFAM; Quinate/shikimate 5-dehydrogenase/glutamyl-tRNA reductase; seg; SEG; …	3-dehydroquinate dehydratase activity; catalytic activity; NADP binding; nucleotide binding; obsolete oxidation-reduction process; shikimate 3-dehydrogenase (NADP+) activity	GO:0000166; GO:0003824; GO:0003855; GO:0004764; GO:0050661; GO:0055114
							Ca_07884	Ca_07884_v1.0_kabuli	Cicer arietinum	mRNA	Cicer arietinum CDC Frontier genome v1.0	Ca1	6247922	6250479	Ca1:6247922..6250479	sp|Q8W034|RNP1_ARATH Heterogeneous nuclear ribonucleoprotein 1 OS=Arabidopsis thaliana GN=RNP1 PE=1 SV=1; sp|Q8W034|RNP1_ARATH Heterogeneous nuclear ribonucleoprotein 1 OS=Arabidopsis thaliana OX=3702 GN=RNP1 PE=1 SV=1; tr|G7IP95|G7IP95_MEDTR RNA-binding protein, putative OS=Medicago truncatula GN=MTR_2g026180 PE=4 SV=1	FAMILY NOT NAMED; GENE3D; no description; Nucleotide-binding, alpha-beta plait; PANTHER; PFAM; PROFILE; RNA-binding domain, RBD; RNA recognition motif; RNA recognition motif domain; RRM; RRM_1; seg; SEG; SMART; SUBFAMILY NOT NAMED; SUPERFAMILY; unintegrated	nucleic acid binding; nucleotide binding	GO:0000166; GO:0003676
							Ca_07885	Ca_07885_v1.0_kabuli	Cicer arietinum	mRNA	Cicer arietinum CDC Frontier genome v1.0	Ca1	6255283	6259533	Ca1:6255283..6259533	sp|O23491|PP315_ARATH Pentatricopeptide repeat-containing protein At4g16470 OS=Arabidopsis thaliana GN=PCMP-E12 PE=2 SV=2; sp|O23491|PP315_ARATH Pentatricopeptide repeat-containing protein At4g16470 OS=Arabidopsis thaliana OX=3702 GN=PCMP-E12 PE=2 SV=2; tr|G7IPA0|G7IPA0_MEDTR Thymidine kinase OS=Medicago truncatula GN=MTR_2g026210 PE=3 SV=1	FAMILY NOT NAMED; Glucocorticoid receptor-like (DNA-binding domain); PANTHER; Pentatricopeptide repeat; PFAM; P-loop containing nucleoside triphosphate hydrolases; PPR; PPR_2; PPR: pentatricopeptide repeat domain; PROFILE; PROSITE; seg; SEG; SUPERFAMILY; Thymidine kinase; Thymidine kinase, conserved site; TIGRFAMs; TK; TK_CELLULAR_TYPE; unintegrated; UNKNOWN PROTEIN	ATP binding; thymidine kinase activity	GO:0004797; GO:0005524
							Ca_07886	Ca_07886_v1.0_kabuli	Cicer arietinum	mRNA	Cicer arietinum CDC Frontier genome v1.0	Ca1	6262237	6263118	Ca1:6262237..6263118	tr|G7IPA1|G7IPA1_MEDTR Putative uncharacterized protein OS=Medicago truncatula GN=MTR_2g026220 PE=4 SV=1	COIL; coiled-coil; seg; SEG; unintegrated
							Ca_07887	Ca_07887_v1.0_kabuli	Cicer arietinum	mRNA	Cicer arietinum CDC Frontier genome v1.0	Ca1	6265393	6267048	Ca1:6265393..6267048	sp|Q9M0M5|SCL13_ARATH Scarecrow-like protein 13 OS=Arabidopsis thaliana GN=SCL13 PE=2 SV=2; sp|Q9M0M5|SCL13_ARATH Scarecrow-like protein 13 OS=Arabidopsis thaliana OX=3702 GN=SCL13 PE=2 SV=2; tr|I1MFQ0|I1MFQ0_SOYBN Uncharacterized protein OS=Glycine max PE=4 SV=2	GRAS; PFAM; PROFILE; seg; SEG; Transcription factor GRAS; unintegrated
							Ca_07888	Ca_07888_v1.0_kabuli	Cicer arietinum	mRNA	Cicer arietinum CDC Frontier genome v1.0	Ca1	6279110	6279544	Ca1:6279110..6279544	tr|I3SXG5|I3SXG5_LOTJA Uncharacterized protein OS=Lotus japonicus PE=4 SV=1	NADH-ubiquinone oxidoreductase, 21kDa subunit, N-terminal; NADH-u_ox-rdase; PFAM; seg; SEG; unintegrated
							Ca_07889	Ca_07889_v1.0_kabuli	Cicer arietinum	mRNA	Cicer arietinum CDC Frontier genome v1.0	Ca1	6286513	6286881	Ca1:6286513..6286881	tr|K7LB82|K7LB82_SOYBN Uncharacterized protein OS=Glycine max PE=4 SV=1	FAS1; FAS1 domain; Fasciclin; Four repeated domains in the Fasciclin I fam; GENE3D; no description; PFAM; PROFILE; SMART
							Ca_07890	Ca_07890_v1.0_kabuli	Cicer arietinum	mRNA	Cicer arietinum CDC Frontier genome v1.0	Ca1	6295608	6297938	Ca1:6295608..6297938	sp|B9HD38|CSPLE_POPTR CASP-like protein POPTRDRAFT_818956 OS=Populus trichocarpa GN=POPTRDRAFT_818956 PE=2 SV=1; sp|B9SA89|CSPLB_RICCO CASP-like protein 2B1 OS=Ricinus communis OX=3988 GN=RCOM_0864260 PE=2 SV=1; tr|G7IPB7|G7IPB7_MEDTR Uncharacterized protein OS=Medicago truncatula GN=MTR_2g026530 PE=2 SV=1	A_tha_TIGR01569: plant integral membrane protein T; DUF588; FAMILY NOT NAMED; INTEGRAL MEMBRANE FAMILY PROTEIN; PANTHER; PFAM; seg; SEG; TIGRFAMs; Uncharacterised protein family UPF0497, trans-membrane plant; Uncharacterised protein family UPF0497, trans-membrane plant subgroup; unintegrated
							Ca_07891	Ca_07891_v1.0_kabuli	Cicer arietinum	mRNA	Cicer arietinum CDC Frontier genome v1.0	Ca1	6304016	6306574	Ca1:6304016..6306574	tr|G7IPB9|G7IPB9_MEDTR Putative uncharacterized protein OS=Medicago truncatula GN=MTR_2g026550 PE=4 SV=1	COIL; coiled-coil; seg; SEG; unintegrated
							Ca_07892	Ca_07892_v1.0_kabuli	Cicer arietinum	mRNA	Cicer arietinum CDC Frontier genome v1.0	Ca1	6314978	6320152	Ca1:6314978..6320152	sp|Q75LL6|TADA2_ORYSJ Transcriptional adapter ADA2 OS=Oryza sativa subsp. japonica GN=ADA2 PE=2 SV=2; sp|Q75LL6|TADA2_ORYSJ Transcriptional adapter ADA2 OS=Oryza sativa subsp. japonica OX=39947 GN=ADA2 PE=2 SV=2; tr|I1MFQ5|I1MFQ5_SOYBN Uncharacterized protein OS=Glycine max PE=4 SV=1	FAMILY NOT NAMED; GENE3D; Homeodomain-like; Myb_DNA-binding; no description; PANTHER; PFAM; PIR; PROFILE; PROSITE; SANT; SANT domain; SANT/Myb domain; SANT SWI3, ADA2, N-CoR and TFIIIB'' DNA-bin; seg; SEG; SMART; SUBFAMILY NOT NAMED; SUPERFAMILY; SWIRM; SWIRM domain; Transcriptional adaptor 2; unintegrated; ZF_ZZ_1; ZF_ZZ_2; Zinc-binding domain, present in Dystrophin,; Zinc finger, ZZ-type; ZZ	DNA binding; protein binding; zinc ion binding	GO:0003677; GO:0005515; GO:0008270
							Ca_07893	Ca_07893_v1.0_kabuli	Cicer arietinum	mRNA	Cicer arietinum CDC Frontier genome v1.0	Ca1	6328983	6333996	Ca1:6328983..6333996	tr|G7IPB1|G7IPB1_MEDTR Putative uncharacterized protein OS=Medicago truncatula GN=MTR_2g026390 PE=4 SV=1	Agenet; BAH; Bromo adjacent homology (BAH) domain; Bromo adjacent homology domain; PFAM; PROFILE; seg; SEG; SMART; Tudor-like domain present in plant sequences; Tudor-like, plant; unintegrated	DNA binding; RNA binding	GO:0003677; GO:0003723
							Ca_07894	Ca_07894_v1.0_kabuli	Cicer arietinum	mRNA	Cicer arietinum CDC Frontier genome v1.0	Ca1	6342979	6343290	Ca1:6342979..6343290	tr|G7IPB3|G7IPB3_MEDTR Putative uncharacterized protein OS=Medicago truncatula GN=MTR_2g026420 PE=4 SV=1
							Ca_07895	Ca_07895_v1.0_kabuli	Cicer arietinum	mRNA	Cicer arietinum CDC Frontier genome v1.0	Ca1	6345286	6345810	Ca1:6345286..6345810		COIL; coiled-coil; DUF761; PFAM; Protein of unknown function DUF761, plant; seg; SEG; unintegrated
							Ca_07896	Ca_07896_v1.0_kabuli	Cicer arietinum	mRNA	Cicer arietinum CDC Frontier genome v1.0	Ca1	6349514	6350551	Ca1:6349514..6350551	sp|Q9LKR4|FRS10_ARATH Putative protein FAR1-RELATED SEQUENCE 10 OS=Arabidopsis thaliana GN=FRS10 PE=2 SV=2; sp|Q9LKR4|FRS10_ARATH Putative protein FAR1-RELATED SEQUENCE 10 OS=Arabidopsis thaliana OX=3702 GN=FRS10 PE=2 SV=2; tr|I1L023|I1L023_SOYBN Uncharacterized protein OS=Glycine max PE=4 SV=2	FAR1; FAR1 DNA binding domain; PFAM; seg; SEG; unintegrated
							Ca_07897	Ca_07897_v1.0_kabuli	Cicer arietinum	mRNA	Cicer arietinum CDC Frontier genome v1.0	Ca1	6353864	6354121	Ca1:6353864..6354121	tr|I1MFR0|I1MFR0_SOYBN Uncharacterized protein OS=Glycine max PE=4 SV=1	seg; SEG; unintegrated

## Sheet: chromosome 2
S.No.	Trait	SNP	Chromosome	Position	P.value	log10(p)	Name	Unique Name	Organism	Type	Genome/Transcriptome	Chromosome/Scaffold	Start position	Stop position	Location	BLAST	InterPro	GO Term	GO Accession	GenBank Keyword
1	DTM_DL2021	Ca2:18671666	2	18671666	7.3325e-07	6.13475	Ca_15966	Ca_15966_v1.0_kabuli	Cicer arietinum	mRNA	Cicer arietinum CDC Frontier genome v1.0	Ca2	18711243	18712405	Ca2:18711243..18712405
							Ca_15967	Ca_15967_v1.0_kabuli	Cicer arietinum	mRNA	Cicer arietinum CDC Frontier genome v1.0	Ca2	18653600	18655967	Ca2:18653600..18655967	sp|O82333|GH31_ARATH Probable indole-3-acetic acid-amido synthetase GH3.1 OS=Arabidopsis thaliana GN=GH3.1 PE=2 SV=1; sp|O82333|GH31_ARATH Probable indole-3-acetic acid-amido synthetase GH3.1 OS=Arabidopsis thaliana OX=3702 GN=GH3.1 PE=2 SV=1; tr|K4B2V6|K4B2V6_SOLLC Uncharacterized protein OS=Solanum lycopersicum GN=Solyc01g107390.2 PE=4 SV=1	GH3; GH3 auxin-responsive promoter; PFAM; seg; SEG; unintegrated
							Ca_15968	Ca_15968_v1.0_kabuli	Cicer arietinum	mRNA	Cicer arietinum CDC Frontier genome v1.0	Ca2	18629990	18631229	Ca2:18629990..18631229	sp|Q75HB1|IRT1_ORYSJ Fe(2+) transport protein 1 OS=Oryza sativa subsp. japonica GN=IRT1 PE=2 SV=1; sp|Q75HB1|IRT1_ORYSJ Fe(2+) transport protein 1 OS=Oryza sativa subsp. japonica OX=39947 GN=IRT1 PE=2 SV=1; tr|G7LAI9|G7LAI9_MEDTR Iron regulated transporter OS=Medicago truncatula GN=MTR_8g105030 PE=4 SV=1	FAMILY NOT NAMED; PANTHER; PFAM; seg; SEG; TIGRFAMs; unintegrated; Zinc/iron permease; Zinc/iron permease, fungal/plant; ZINC/IRON TRANSPORTER, PLANT AND YEAST; Zip; zip: ZIP zinc/iron transport family	integral component of membrane; membrane; metal ion transmembrane transporter activity; metal ion transport; transmembrane transport; zinc ion transmembrane transport; zinc ion transmembrane transporter activity	GO:0005385; GO:0016020; GO:0016021; GO:0030001; GO:0046873; GO:0055085; GO:0071577
2	HSW_DN2021	Ca2:2311917	2	2311917	9.87288e-09	8.00556	Ca_12540	Ca_12540_v1.0_kabuli	Cicer arietinum	mRNA	Cicer arietinum CDC Frontier genome v1.0	Ca2	2382907	2383568	Ca2:2382907..2383568	sp|A2WSD3|SWT6B_ORYSI Bidirectional sugar transporter SWEET6b OS=Oryza sativa subsp. indica GN=SWEET6B PE=3 SV=1; sp|A2WSD3|SWT6B_ORYSI Bidirectional sugar transporter SWEET6b OS=Oryza sativa subsp. indica OX=39946 GN=SWEET6B PE=3 SV=1; tr|K7M091|K7M091_SOYBN Uncharacterized protein OS=Glycine max PE=4 SV=1	MtN3_slv; PANTHER; PFAM; RAG1-ACTIVATING PROTEIN 1; RAG1-activating protein-1-related	integral component of membrane	GO:0016021
3	HSW_AN2022	Ca2:2311917	2	2311917	2.69804e-08	7.56895	Ca_12541	Ca_12541_v1.0_kabuli	Cicer arietinum	mRNA	Cicer arietinum CDC Frontier genome v1.0	Ca2	2375355	2378980	Ca2:2375355..2378980	sp|A2YZ24|SWT7B_ORYSI Bidirectional sugar transporter SWEET7b OS=Oryza sativa subsp. indica GN=SWEET7B PE=3 SV=1; sp|A2YZ24|SWT7B_ORYSI Bidirectional sugar transporter SWEET7b OS=Oryza sativa subsp. indica OX=39946 GN=SWEET7B PE=3 SV=1; tr|I1N5T4|I1N5T4_SOYBN Uncharacterized protein OS=Glycine max PE=4 SV=1	MtN3_slv; PANTHER; PFAM; RAG1-ACTIVATING PROTEIN 1; RAG1-activating protein-1-related	integral component of membrane	GO:0016021
4	HSW_AN	Ca2:2311917	2	2311917	7.99727e-08	7.09706	Ca_12542	Ca_12542_v1.0_kabuli	Cicer arietinum	mRNA	Cicer arietinum CDC Frontier genome v1.0	Ca2	2364345	2368893	Ca2:2364345..2368893	sp|O49939|TLP40_SPIOL Peptidyl-prolyl cis-trans isomerase, chloroplastic OS=Spinacia oleracea GN=TLP40 PE=1 SV=1; sp|Q9SSA5|CYP38_ARATH Peptidyl-prolyl cis-trans isomerase CYP38, chloroplastic OS=Arabidopsis thaliana OX=3702 GN=CYP38 PE=1 SV=1; tr|O22636|O22636_PEA Poly(A) polymerase OS=Pisum sativum PE=1 SV=1	COIL; coiled-coil; CSA_PPIASE_2; Cyclophilin-like; Cyclophilin-like peptidyl-prolyl cis-trans isomerase domain; FAMILY NOT NAMED; GENE3D; no description; Oxygen-evolving enhancer protein 3,; PANTHER; PEPTIDYL-PROLYL CIS-TRANS ISOMERASE (CYCLOPHILIN); PFAM; PROFILE; Pro_isomerase; PsbQ-like domain; seg; SEG; SUPERFAMILY; unintegrated	peptidyl-prolyl cis-trans isomerase activity; protein folding	GO:0003755; GO:0006457
							Ca_12543	Ca_12543_v1.0_kabuli	Cicer arietinum	mRNA	Cicer arietinum CDC Frontier genome v1.0	Ca2	2357932	2362438	Ca2:2357932..2362438	sp|Q2MHE4|HT1_ARATH Serine/threonine-protein kinase HT1 OS=Arabidopsis thaliana GN=HT1 PE=1 SV=1; sp|Q9ZQ31|STY13_ARATH Serine/threonine-protein kinase STY13 OS=Arabidopsis thaliana OX=3702 GN=STY13 PE=1 SV=2; tr|I1M016|I1M016_SOYBN Uncharacterized protein OS=Glycine max PE=4 SV=1	FAMILY NOT NAMED; GENE3D; no description; PANTHER; PFAM; Pkinase_Tyr; PRINTS; PROFILE; PROSITE; Protein kinase, catalytic domain; PROTEIN_KINASE_DOM; Protein kinase-like domain; Protein kinase-like (PK-like); PROTEIN_KINASE_ST; seg; SEG; Serine/threonine- / dual-specificity protein kinase, catalytic domain; Serine/threonine-protein kinase, active site; Serine/Threonine protein kinases, catalytic;…	ATP binding; protein kinase activity; protein phosphorylation; protein serine/threonine kinase activity; protein tyrosine kinase activity	GO:0004672; GO:0004674; GO:0004713; GO:0005524; GO:0006468
							Ca_12544	Ca_12544_v1.0_kabuli	Cicer arietinum	mRNA	Cicer arietinum CDC Frontier genome v1.0	Ca2	2344159	2352468	Ca2:2344159..2352468	sp|Q8RX77|PTR21_ARATH Nitrate transporter 1.7 OS=Arabidopsis thaliana GN=NRT1.7 PE=1 SV=1; sp|Q8RX77|PTR21_ARATH Protein NRT1/ PTR FAMILY 2.13 OS=Arabidopsis thaliana OX=3702 GN=NPF2.13 PE=1 SV=1; tr|K7MVU4|K7MVU4_SOYBN Uncharacterized protein OS=Glycine max PE=4 SV=1	FAMILY NOT NAMED; GENE3D; HD; HD domain; HD-domain/PDEase-like; Major facilitator superfamily domain, general substrate transporter; Metal-dependent phosphohydrolase, HD domain; Metal-dependent phosphohydrolase, HD subdomain; Metal dependent phosphohydrolases with conse; MFS general substrate transporter; NITRATE TRANSPORTER (NRT1); no description; Oligopeptide transporter; PANTHER; PFAM; PTR2; s…	catalytic activity; membrane; metal ion binding; oligopeptide transport; phosphoric diester hydrolase activity; transporter activity	GO:0003824; GO:0005215; GO:0006857; GO:0008081; GO:0016020; GO:0046872
							Ca_12545	Ca_12545_v1.0_kabuli	Cicer arietinum	mRNA	Cicer arietinum CDC Frontier genome v1.0	Ca2	2331647	2331979	Ca2:2331647..2331979	sp|Q7XBQ9|RGA2_SOLBU Disease resistance protein RGA2 OS=Solanum bulbocastanum GN=RGA2 PE=1 SV=1; sp|Q7XBQ9|RGA2_SOLBU Disease resistance protein RGA2 OS=Solanum bulbocastanum OX=147425 GN=RGA2 PE=1 SV=1; tr|G7K2V0|G7K2V0_MEDTR Disease resistance-like protein 17-12 OS=Medicago truncatula GN=MTR_5g035230 PE=4 SV=1	seg; SEG; unintegrated
							Ca_12546	Ca_12546_v1.0_kabuli	Cicer arietinum	mRNA	Cicer arietinum CDC Frontier genome v1.0	Ca2	2322855	2323917	Ca2:2322855..2323917	sp|Q7XA40|RGA3_SOLBU Putative disease resistance protein RGA3 OS=Solanum bulbocastanum GN=RGA3 PE=2 SV=2; sp|Q7XA40|RGA3_SOLBU Putative disease resistance protein RGA3 OS=Solanum bulbocastanum OX=147425 GN=RGA3 PE=2 SV=2; tr|G7K2V0|G7K2V0_MEDTR Disease resistance-like protein 17-12 OS=Medicago truncatula GN=MTR_5g035230 PE=4 SV=1
							Ca_12547	Ca_12547_v1.0_kabuli	Cicer arietinum	mRNA	Cicer arietinum CDC Frontier genome v1.0	Ca2	2307746	2308951	Ca2:2307746..2308951	sp|Q9M3C6|PSA3C_ARATH Photosystem I assembly factor PSA3, chloroplastic OS=Arabidopsis thaliana OX=3702 GN=PSA3 PE=1 SV=1; tr|I3TA09|I3TA09_LOTJA Uncharacterized protein OS=Lotus japonicus PE=2 SV=1	seg; SEG; unintegrated
							Ca_12548	Ca_12548_v1.0_kabuli	Cicer arietinum	mRNA	Cicer arietinum CDC Frontier genome v1.0	Ca2	2296403	2297272	Ca2:2296403..2297272		seg; SEG; unintegrated
							Ca_12549	Ca_12549_v1.0_kabuli	Cicer arietinum	mRNA	Cicer arietinum CDC Frontier genome v1.0	Ca2	2295027	2295904	Ca2:2295027..2295904		seg; SEG; unintegrated
							Ca_12550	Ca_12550_v1.0_kabuli	Cicer arietinum	mRNA	Cicer arietinum CDC Frontier genome v1.0	Ca2	2280378	2284527	Ca2:2280378..2284527	sp|B0G107|SAMH1_DICDI Deoxynucleoside triphosphate triphosphohydrolase SAMHD1 homolog OS=Dictyostelium discoideum GN=DDB_G0272484 PE=3 SV=1; sp|B0G107|SAMH1_DICDI Deoxynucleoside triphosphate triphosphohydrolase SAMHD1 homolog OS=Dictyostelium discoideum OX=44689 GN=DDB_G0272484 PE=3 SV=1; tr|K7MVU4|K7MVU4_SOYBN Uncharacterized protein OS=Glycine max PE=4 SV=1	FAMILY NOT NAMED; GENE3D; HD domain; HD-domain/PDEase-like; INTERFERON-GAMMA INDUCIBLE PROTEIN-RELATED; no description; PANTHER; seg; SEG; SUPERFAMILY; unintegrated
							Ca_12551	Ca_12551_v1.0_kabuli	Cicer arietinum	mRNA	Cicer arietinum CDC Frontier genome v1.0	Ca2	2274220	2276238	Ca2:2274220..2276238	sp|Q9M3C6|PSA3C_ARATH Photosystem I assembly factor PSA3, chloroplastic OS=Arabidopsis thaliana OX=3702 GN=PSA3 PE=1 SV=1; tr|I3SJJ3|I3SJJ3_MEDTR Uncharacterized protein OS=Medicago truncatula PE=2 SV=1	seg; SEG; unintegrated
							Ca_12552	Ca_12552_v1.0_kabuli	Cicer arietinum	mRNA	Cicer arietinum CDC Frontier genome v1.0	Ca2	2268862	2272017	Ca2:2268862..2272017	sp|P10978|POLX_TOBAC Retrovirus-related Pol polyprotein from transposon TNT 1-94 OS=Nicotiana tabacum OX=4097 PE=2 SV=1; sp|P10978|POLX_TOBAC Retrovirus-related Pol polyprotein from transposon TNT 1-94 OS=Nicotiana tabacum PE=2 SV=1; tr|Q710T7|Q710T7_POPDE Gag-pol polyprotein OS=Populus deltoides GN=60I2G14 PE=4 SV=1	DNA/RNA polymerases; FAMILY NOT NAMED; gag_pre-integrs; GENE3D; INTEGRASE; Integrase, catalytic core; no description; PANTHER; PFAM; PROFILE; Reverse transcriptase, RNA-dependent DNA polymerase; Ribonuclease H-like; Ribonuclease H-like domain; rve; RVT_2; seg; SEG; SUPERFAMILY; unintegrated	DNA integration; nucleic acid binding	GO:0003676; GO:0015074
							Ca_12553	Ca_12553_v1.0_kabuli	Cicer arietinum	mRNA	Cicer arietinum CDC Frontier genome v1.0	Ca2	2265293	2268324	Ca2:2265293..2268324	sp|Q9SXP2|FDH1_ORYSJ Formate dehydrogenase 1, mitochondrial OS=Oryza sativa subsp. japonica GN=Os06g0486800 PE=1 SV=2; sp|Q9SXP2|FDH1_ORYSJ Formate dehydrogenase 1, mitochondrial OS=Oryza sativa subsp. japonica OX=39947 GN=Os06g0486800 PE=1 SV=2; tr|B6VPZ9|B6VPZ9_LOTJA Formate dehydrogenase OS=Lotus japonicus GN=fdh PE=2 SV=1	2-Hacid_dh; 2-Hacid_dh_C; 2-HYDROXYACID DEHYDROGENASE-RELATED; D_2_HYDROXYACID_DH_1; D_2_HYDROXYACID_DH_2; D_2_HYDROXYACID_DH_3; D-isomer specific 2-hydroxyacid dehydrogenase, catalytic domain; D-isomer specific 2-hydroxyacid dehydrogenase, NAD-binding; FORMATE DEHYDROGENASE; Formate/glycerate dehydrogenase catalytic domain-like; GENE3D; NAD(P)-binding domain; NAD(P)-binding Rossmann-fold domains…	metabolic process; NAD binding; nucleotide binding; obsolete cofactor binding; obsolete oxidation-reduction process	GO:0000166; GO:0008152; GO:0048037; GO:0051287; GO:0055114
							Ca_12554	Ca_12554_v1.0_kabuli	Cicer arietinum	mRNA	Cicer arietinum CDC Frontier genome v1.0	Ca2	2245027	2250607	Ca2:2245027..2250607	sp|Q04903|FNTB_PEA Protein farnesyltransferase subunit beta OS=Pisum sativum GN=FTB PE=2 SV=1; sp|Q04903|FNTB_PEA Protein farnesyltransferase subunit beta OS=Pisum sativum OX=3888 GN=FTB PE=1 SV=1; tr|I1M003|I1M003_SOYBN Uncharacterized protein OS=Glycine max PE=4 SV=1	FAMILY NOT NAMED; GENE3D; no description; PANTHER; PFAM; Prenyltrans; Prenyltransferase/squalene oxidase; PROTEIN FARNESYLTRANSFERASE BETA SUBUNIT (CAAX FARNESYLTRANSFERASE BETA SUBUNIT) (RAS PROTEINS PRENYLTRANSFERASE BETA) (FTASE-BETA); seg; SEG; SUPERFAMILY; Terpenoid cyclases/Protein prenyltransferases; Terpenoid cylases/protein prenyltransferase alpha-alpha toroid; unintegrated	catalytic activity	GO:0003824
							Ca_12555	Ca_12555_v1.0_kabuli	Cicer arietinum	mRNA	Cicer arietinum CDC Frontier genome v1.0	Ca2	2240773	2242397	Ca2:2240773..2242397	sp|O24088|N24_MEDTR CASP-like protein N24 OS=Medicago truncatula GN=N24 PE=1 SV=1; sp|O24088|N24_MEDTR CASP-like protein N24 OS=Medicago truncatula OX=3880 GN=N24 PE=2 SV=1; tr|I3SLA5|I3SLA5_MEDTR Uncharacterized protein OS=Medicago truncatula PE=2 SV=1	COIL; coiled-coil; DUF588; PFAM; seg; SEG; Uncharacterised protein family UPF0497, trans-membrane plant; unintegrated
							Ca_12556	Ca_12556_v1.0_kabuli	Cicer arietinum	mRNA	Cicer arietinum CDC Frontier genome v1.0	Ca2	2237981	2240120	Ca2:2237981..2240120	sp|Q84V25|ENOXE_FRAAN 2-methylene-furan-3-one reductase OS=Fragaria ananassa OX=3747 GN=EO PE=1 SV=1; sp|Q9ZUC1|QORL_ARATH Quinone oxidoreductase-like protein At1g23740, chloroplastic OS=Arabidopsis thaliana GN=At1g23740 PE=1 SV=2; tr|G7KKH6|G7KKH6_MEDTR Quinone oxidoreductase-like protein OS=Medicago truncatula GN=MTR_6g012170 PE=4 SV=1	ADH_N; ADH_zinc_N_2; Alcohol dehydrogenase GroES-like; Alcohol dehydrogenase superfamily, zinc-type; ALCOHOL DEHYDROGENASE, ZINC-CONTAINING; Enoylreductase; FAMILY NOT NAMED; GENE3D; GroES-like; NAD(P)-binding domain; NAD(P)-binding Rossmann-fold domains; no description; PANTHER; PFAM; Polyketide synthase, enoylreductase; PROSITE; QOR_ZETA_CRYSTAL; Quinone oxidoreductase/zeta-crystallin, conserve…	nucleotide binding; obsolete oxidation-reduction process; oxidoreductase activity; zinc ion binding	GO:0000166; GO:0008270; GO:0016491; GO:0055114
							Ca_12557	Ca_12557_v1.0_kabuli	Cicer arietinum	mRNA	Cicer arietinum CDC Frontier genome v1.0	Ca2	2226124	2229154	Ca2:2226124..2229154	sp|P0CI65|NPHP3_DANRE Nephrocystin-3 OS=Danio rerio GN=nphp3 PE=3 SV=1; sp|Q9LII8|KLCR2_ARATH Protein KINESIN LIGHT CHAIN-RELATED 2 OS=Arabidopsis thaliana OX=3702 GN=KLCR2 PE=1 SV=1; tr|D2DWB2|D2DWB2_PHAVU Kinesin light chain-like protein OS=Phaseolus vulgaris PE=4 SV=1	COIL; coiled-coil; FAMILY NOT NAMED; GENE3D; no description; PANTHER; PFAM; PROFILE; seg; SEG; SMART; SUPERFAMILY; Tetratricopeptide-like helical; Tetratricopeptide repeat; Tetratricopeptide repeat-containing domain; Tetratricopeptide repeats; Tetratricopeptide TPR-1; TPR; TPR_1; TPR_10; TPR_12; TPR_8; TPR-like; TPR_REGION; unintegrated	binding; protein binding	GO:0005488; GO:0005515
							Ca_12558	Ca_12558_v1.0_kabuli	Cicer arietinum	mRNA	Cicer arietinum CDC Frontier genome v1.0	Ca2	2223156	2225427	Ca2:2223156..2225427	sp|Q9LII9|GDL54_ARATH GDSL esterase/lipase At3g27950 OS=Arabidopsis thaliana GN=At3g27950 PE=2 SV=1; sp|Q9LII9|GDL54_ARATH GDSL esterase/lipase At3g27950 OS=Arabidopsis thaliana OX=3702 GN=At3g27950 PE=2 SV=1; tr|D2DWB3|D2DWB3_PHAVU Carboxilic ester hydrolase OS=Phaseolus vulgaris PE=4 SV=1	FAMILY NOT NAMED; LATERAL SIGNALING TARGET PROTEIN 2; Lipase, GDSL; Lipase_GDSL; PANTHER; PFAM; seg; SEG; unintegrated	lipid metabolic process	GO:0006629
							Ca_12559	Ca_12559_v1.0_kabuli	Cicer arietinum	mRNA	Cicer arietinum CDC Frontier genome v1.0	Ca2	2219789	2221663	Ca2:2219789..2221663	sp|Q9LY84|GDL76_ARATH GDSL esterase/lipase At5g14450 OS=Arabidopsis thaliana GN=At5g14450 PE=2 SV=1; sp|Q9LY84|GDL76_ARATH GDSL esterase/lipase At5g14450 OS=Arabidopsis thaliana OX=3702 GN=At5g14450 PE=2 SV=1; tr|G7KIS4|G7KIS4_MEDTR GDSL esterase/lipase OS=Medicago truncatula GN=MTR_6g007090 PE=4 SV=1	COIL; coiled-coil; Esterase, SGNH hydrolase-type, subgroup; FAMILY NOT NAMED; GENE3D; LATERAL SIGNALING TARGET PROTEIN 2; Lipase, GDSL; Lipase_GDSL; no description; PANTHER; PFAM; seg; SEG; unintegrated	hydrolase activity; lipid metabolic process	GO:0006629; GO:0016787
5	DTM_AL2021	Ca2:31252891	2	31252891	6.90186e-10	9.16103	Ca_12427	Ca_12427_v1.0_kabuli	Cicer arietinum	mRNA	Cicer arietinum CDC Frontier genome v1.0	Ca2	31347529	31351639	Ca2:31347529..31351639	sp|O22892|GSR2_ARATH Uncharacterized protein At2g40430 OS=Arabidopsis thaliana GN=At2g40430 PE=1 SV=2; sp|O22892|NOP53_ARATH Ribosome biogenesis protein NOP53 OS=Arabidopsis thaliana OX=3702 GN=At2g40430 PE=1 SV=2; tr|G7K7B9|G7K7B9_MEDTR Glioma tumor suppressor candidate region gene 2 protein OS=Medicago truncatula GN=MTR_5g083780 PE=4 SV=1	COIL; coiled-coil; FAMILY NOT NAMED; Nop53; P60-like; PANTHER; PFAM; PIR; seg; SEG; SUBFAMILY NOT NAMED; Tumor suppressor protein, Gltscr2/p60 type; Tumour suppressor protein Gltscr2; unintegrated
							Ca_12428	Ca_12428_v1.0_kabuli	Cicer arietinum	mRNA	Cicer arietinum CDC Frontier genome v1.0	Ca2	31343194	31345878	Ca2:31343194..31345878	sp|Q28HE5|S38A6_XENTR Probable sodium-coupled neutral amino acid transporter 6 OS=Xenopus tropicalis GN=slc38a6 PE=2 SV=1; sp|Q9LYM2|AVT6C_ARATH Amino acid transporter AVT6C OS=Arabidopsis thaliana OX=3702 GN=AVT6C PE=2 SV=1; tr|G7K7B8|G7K7B8_MEDTR Sodium-coupled neutral amino acid transporter OS=Medicago truncatula GN=MTR_5g083770 PE=4 SV=1	Aa_trans; Amino acid transporter, transmembrane; FAMILY NOT NAMED; PANTHER; PFAM; seg; SEG; unintegrated
							Ca_12429	Ca_12429_v1.0_kabuli	Cicer arietinum	mRNA	Cicer arietinum CDC Frontier genome v1.0	Ca2	31337343	31337990	Ca2:31337343..31337990	sp|Q9LYM2|AVT6C_ARATH Amino acid transporter AVT6C OS=Arabidopsis thaliana OX=3702 GN=AVT6C PE=2 SV=1; tr|G7K7B8|G7K7B8_MEDTR Sodium-coupled neutral amino acid transporter OS=Medicago truncatula GN=MTR_5g083770 PE=4 SV=1	Aa_trans; Amino acid transporter, transmembrane; FAMILY NOT NAMED; PANTHER; PFAM; seg; SEG; unintegrated
							Ca_12430	Ca_12430_v1.0_kabuli	Cicer arietinum	mRNA	Cicer arietinum CDC Frontier genome v1.0	Ca2	31323731	31327040	Ca2:31323731..31327040	sp|Q5I012|S38AA_MOUSE Putative sodium-coupled neutral amino acid transporter 10 OS=Mus musculus GN=Slc38a10 PE=1 SV=2; sp|Q9LYM2|AVT6C_ARATH Amino acid transporter AVT6C OS=Arabidopsis thaliana OX=3702 GN=AVT6C PE=2 SV=1; tr|G7K7B7|G7K7B7_MEDTR Amino acid transporter OS=Medicago truncatula GN=MTR_5g083760 PE=4 SV=1	Aa_trans; Amino acid transporter, transmembrane; FAMILY NOT NAMED; PANTHER; PFAM; seg; SEG; unintegrated
							Ca_12431	Ca_12431_v1.0_kabuli	Cicer arietinum	mRNA	Cicer arietinum CDC Frontier genome v1.0	Ca2	31318338	31322562	Ca2:31318338..31322562	sp|Q9SPE6|SNAA2_ARATH Alpha-soluble NSF attachment protein 2 OS=Arabidopsis thaliana GN=ASNAP2 PE=1 SV=1; sp|Q9SPE6|SNAA2_ARATH Alpha-soluble NSF attachment protein 2 OS=Arabidopsis thaliana OX=3702 GN=ASNAP2 PE=1 SV=1; tr|G7K7B6|G7K7B6_MEDTR Alpha-soluble NSF attachment protein OS=Medicago truncatula GN=MTR_5g083750 PE=4 SV=1	ALPHA-SOLUBLE NSF ATTACHMENT PROTEIN (SNAP-ALPHA); COIL; coiled-coil; FAMILY NOT NAMED; GENE3D; no description; NSF attachment protein; NSFATTACHMNT; PANTHER; PRINTS; seg; SEG; SUPERFAMILY; Tetratricopeptide-like helical; TPR-like; unintegrated	binding; intracellular protein transport	GO:0005488; GO:0006886
							Ca_12432	Ca_12432_v1.0_kabuli	Cicer arietinum	mRNA	Cicer arietinum CDC Frontier genome v1.0	Ca2	31308463	31310142	Ca2:31308463..31310142	tr|G7K7B5|G7K7B5_MEDTR Putative uncharacterized protein OS=Medicago truncatula GN=MTR_5g083740 PE=4 SV=1	A_thal_Cys_rich: uncharacterized Cys-rich domain; DUF2985; PFAM; PLAC8; Protein of unknown function DUF2985; seg; SEG; TIGRFAMs; Uncharacterised protein family Cys-rich; unintegrated
							Ca_12433	Ca_12433_v1.0_kabuli	Cicer arietinum	mRNA	Cicer arietinum CDC Frontier genome v1.0	Ca2	31304240	31306869	Ca2:31304240..31306869	sp|F4IH31|CAN2_ARATH Staphylococcal-like nuclease CAN2 OS=Arabidopsis thaliana OX=3702 GN=CAN2 PE=1 SV=1; sp|Q39635|Y38K_CORSE Uncharacterized 38.1 kDa protein OS=Corydalis sempervirens PE=2 SV=1; tr|I3SQI6|I3SQI6_LOTJA Uncharacterized protein OS=Lotus japonicus PE=2 SV=1	GENE3D; no description; PFAM; PROFILE; seg; SEG; SMART; SNase; Staphylococcal nuclease; Staphylococcal nuclease homologues; Staphylococcal nuclease (SNase-like); Staphylococcal nuclease (SNase-like), OB-fold; SUPERFAMILY; TNASE_3; unintegrated	nucleic acid binding	GO:0003676
							Ca_12434	Ca_12434_v1.0_kabuli	Cicer arietinum	mRNA	Cicer arietinum CDC Frontier genome v1.0	Ca2	31302483	31302983	Ca2:31302483..31302983	tr|G7K7B2|G7K7B2_MEDTR Putative uncharacterized protein OS=Medicago truncatula GN=MTR_5g083710 PE=4 SV=1	FAMILY NOT NAMED; GENE3D; Heavy metal-associated domain, HMA; HMA; HMA_2; HMA, heavy metal-associated domain; no description; PANTHER; PFAM; PROFILE; seg; SEG; SUBFAMILY NOT NAMED; SUPERFAMILY; unintegrated	metal ion binding; metal ion transport	GO:0030001; GO:0046872
							Ca_12435	Ca_12435_v1.0_kabuli	Cicer arietinum	mRNA	Cicer arietinum CDC Frontier genome v1.0	Ca2	31300266	31300760	Ca2:31300266..31300760	sp|Q39096|ERD15_ARATH Protein EARLY RESPONSIVE TO DEHYDRATION 15 OS=Arabidopsis thaliana GN=ERD15 PE=1 SV=1; sp|Q39096|ERD15_ARATH Protein EARLY RESPONSIVE TO DEHYDRATION 15 OS=Arabidopsis thaliana OX=3702 GN=ERD15 PE=1 SV=1; tr|G7K7B0|G7K7B0_MEDTR Polyadenylate-binding protein-interacting protein OS=Medicago truncatula GN=MTR_5g083690 PE=2 SV=1	seg; SEG; unintegrated
							Ca_12436	Ca_12436_v1.0_kabuli	Cicer arietinum	mRNA	Cicer arietinum CDC Frontier genome v1.0	Ca2	31290625	31291008	Ca2:31290625..31291008	tr|G7JPJ3|G7JPJ3_MEDTR Putative uncharacterized protein OS=Medicago truncatula GN=MTR_4g075210 PE=4 SV=1
							Ca_12437	Ca_12437_v1.0_kabuli	Cicer arietinum	mRNA	Cicer arietinum CDC Frontier genome v1.0	Ca2	31250719	31253065	Ca2:31250719..31253065	sp|Q9SIT5|CHX15_ARATH Cation/H(+) antiporter 15 OS=Arabidopsis thaliana GN=CHX15 PE=2 SV=1; sp|Q9SIT5|CHX15_ARATH Cation/H(+) antiporter 15 OS=Arabidopsis thaliana OX=3702 GN=CHX15 PE=2 SV=1; tr|G7J2F3|G7J2F3_MEDTR Cation proton exchanger OS=Medicago truncatula GN=MTR_3g071990 PE=4 SV=1	Cation/H+ exchanger; Na_H_Exchanger; PFAM; seg; SEG; unintegrated	integral component of membrane; monoatomic cation transport; obsolete solute:proton antiporter activity; transmembrane transport	GO:0006812; GO:0015299; GO:0016021; GO:0055085
							Ca_12438	Ca_12438_v1.0_kabuli	Cicer arietinum	mRNA	Cicer arietinum CDC Frontier genome v1.0	Ca2	31247617	31250074	Ca2:31247617..31250074	sp|Q944B6|TYRA1_ARATH Arogenate dehydrogenase 1, chloroplastic OS=Arabidopsis thaliana GN=TYRAAT1 PE=1 SV=1; sp|Q944B6|TYRA1_ARATH Arogenate dehydrogenase 1, chloroplastic OS=Arabidopsis thaliana OX=3702 GN=TYRAAT1 PE=1 SV=1; tr|G7K796|G7K796_MEDTR Arogenate dehydrogenase OS=Medicago truncatula GN=MTR_5g083530 PE=4 SV=1	COIL; coiled-coil; GENE3D; NAD(P)-binding domain; NAD(P)-binding Rossmann-fold domains; no description; PDH; PDH_ADH; PFAM; Prephenate dehydrogenase; PROFILE; SUPERFAMILY; unintegrated	nucleotide binding; obsolete oxidation-reduction process; prephenate dehydrogenase (NAD+) activity; prephenate dehydrogenase (NADP+) activity; tyrosine biosynthetic process	GO:0000166; GO:0004665; GO:0006571; GO:0008977; GO:0055114
							Ca_12439	Ca_12439_v1.0_kabuli	Cicer arietinum	mRNA	Cicer arietinum CDC Frontier genome v1.0	Ca2	31243824	31246932	Ca2:31243824..31246932	tr|G7K795|G7K795_MEDTR Biotin carboxyl carrier protein of acetyl-CoA carboxylase OS=Medicago truncatula GN=MTR_5g083520 PE=4 SV=1	Biotin/lipoyl attachment; BIOTINYL_LIPOYL; FAMILY NOT NAMED; GENE3D; no description; PANTHER; PROFILE; seg; SEG; Single hybrid motif; SUBFAMILY NOT NAMED; SUPERFAMILY; unintegrated
							Ca_12440	Ca_12440_v1.0_kabuli	Cicer arietinum	mRNA	Cicer arietinum CDC Frontier genome v1.0	Ca2	31233651	31235755	Ca2:31233651..31235755	tr|G7K793|G7K793_MEDTR Putative uncharacterized protein OS=Medicago truncatula GN=MTR_5g083500 PE=4 SV=1	seg; SEG; unintegrated
							Ca_12441	Ca_12441_v1.0_kabuli	Cicer arietinum	mRNA	Cicer arietinum CDC Frontier genome v1.0	Ca2	31225074	31226236	Ca2:31225074..31226236		seg; SEG; unintegrated
							Ca_12442	Ca_12442_v1.0_kabuli	Cicer arietinum	mRNA	Cicer arietinum CDC Frontier genome v1.0	Ca2	31213230	31213883	Ca2:31213230..31213883	sp|Q9FLB6|PR1B3_ARATH PRA1 family protein B3 OS=Arabidopsis thaliana GN=PRA1B3 PE=1 SV=1; sp|Q9FLB6|PR1B3_ARATH PRA1 family protein B3 OS=Arabidopsis thaliana OX=3702 GN=PRA1B3 PE=1 SV=1; tr|G7K792|G7K792_MEDTR PRA1 family protein B1 OS=Medicago truncatula GN=MTR_5g083490 PE=4 SV=1	FAMILY NOT NAMED; PANTHER; PFAM; PRA1; Prenylated rab acceptor PRA1; seg; SEG; unintegrated
							Ca_12443	Ca_12443_v1.0_kabuli	Cicer arietinum	mRNA	Cicer arietinum CDC Frontier genome v1.0	Ca2	31204366	31207250	Ca2:31204366..31207250	sp|Q9SCT4|IMK2_ARATH Probably inactive leucine-rich repeat receptor-like protein kinase IMK2 OS=Arabidopsis thaliana GN=IMK2 PE=1 SV=1; sp|Q9SCT4|IMK2_ARATH Probably inactive leucine-rich repeat receptor-like protein kinase IMK2 OS=Arabidopsis thaliana OX=3702 GN=IMK2 PE=1 SV=1; tr|K7M539|K7M539_SOYBN Uncharacterized protein OS=Glycine max PE=4 SV=1	FAMILY NOT NAMED; GENE3D; L domain-like; Leucine-rich repeat; Leucine-rich repeat-containing N-terminal, type 2; Leucine-rich repeats, typical (most populate; Leucine-rich repeat, typical subtype; LRR; LRR_1; LRR_6; LRR_8; LRRNT_2; no description; PANTHER; PFAM; Pkinase; PROFILE; Protein kinase, catalytic domain; PROTEIN_KINASE_DOM; Protein kinase-like domain; Protein kinase-like (PK-like); seg; …	ATP binding; protein binding; protein kinase activity; protein phosphorylation; protein tyrosine kinase activity	GO:0004672; GO:0004713; GO:0005515; GO:0005524; GO:0006468
							Ca_12444	Ca_12444_v1.0_kabuli	Cicer arietinum	mRNA	Cicer arietinum CDC Frontier genome v1.0	Ca2	31198795	31203217	Ca2:31198795..31203217	sp|Q8L5Z7|SNX2A_ARATH Sorting nexin 2A OS=Arabidopsis thaliana GN=SNX2A PE=1 SV=1; sp|Q8L5Z7|SNX2A_ARATH Sorting nexin 2A OS=Arabidopsis thaliana OX=3702 GN=SNX2A PE=1 SV=1; tr|G7K781|G7K781_MEDTR Sorting nexin-1 OS=Medicago truncatula GN=MTR_5g083370 PE=4 SV=1	BAR/IMD domain-like; COIL; coiled-coil; GENE3D; no description; PANTHER; PFAM; Phox homologous domain; PhoX homologous domain, present in p47phox a; PHOX (PX) DOMAIN-CONTAINING PROTEIN; PROFILE; PX; PX domain; seg; SEG; SMART; SORTING NEXIN; SUPERFAMILY; unintegrated; Vps5; Vps5 C-terminal	cell communication; phosphatidylinositol binding; protein binding	GO:0005515; GO:0007154; GO:0035091
							Ca_12445	Ca_12445_v1.0_kabuli	Cicer arietinum	mRNA	Cicer arietinum CDC Frontier genome v1.0	Ca2	31186906	31191234	Ca2:31186906..31191234	sp|Q9SIY8|LAC5_ARATH Laccase-5 OS=Arabidopsis thaliana GN=LAC5 PE=2 SV=1; sp|Q9SIY8|LAC5_ARATH Laccase-5 OS=Arabidopsis thaliana OX=3702 GN=LAC5 PE=2 SV=1; tr|G7K780|G7K780_MEDTR Laccase OS=Medicago truncatula GN=MTR_5g083360 PE=4 SV=1	Cu-oxidase; Cu-oxidase_2; Cu-oxidase_3; Cupredoxin; Cupredoxins; FAMILY NOT NAMED; GENE3D; Laccase; LACCASE; laccase: laccase; MULTICOPPER_OXIDASE1; MULTICOPPER_OXIDASE2; Multicopper oxidase, copper-binding site; Multicopper oxidase, type 1; Multicopper oxidase, type 2; Multicopper oxidase, type 3; no description; PANTHER; PFAM; PROSITE; seg; SEG; SUPERFAMILY; TIGRFAMs; unintegrated	apoplast; copper ion binding; hydroquinone:oxygen oxidoreductase activity; lignin catabolic process; obsolete oxidation-reduction process; oxidoreductase activity	GO:0005507; GO:0016491; GO:0046274; GO:0048046; GO:0052716; GO:0055114
							Ca_12446	Ca_12446_v1.0_kabuli	Cicer arietinum	mRNA	Cicer arietinum CDC Frontier genome v1.0	Ca2	31166403	31167617	Ca2:31166403..31167617	sp|Q8LFR2|DRE2C_ARATH Dehydration-responsive element-binding protein 2C OS=Arabidopsis thaliana GN=DREB2C PE=2 SV=2; sp|Q8LFR2|DRE2C_ARATH Dehydration-responsive element-binding protein 2C OS=Arabidopsis thaliana OX=3702 GN=DREB2C PE=2 SV=2; tr|M9RR30|M9RR30_9FABA Dehydration responsive element binding protein 2 OS=Caragana korshinskii GN=DREB2 PE=2 SV=1	AP2; AP2_ERF; AP2/ERF domain; DNA-binding domain; DNA-binding domain in plant proteins such as; DNA-binding, integrase-type; ETHRSPELEMNT; GENE3D; no description; PFAM; PRINTS; PROFILE; seg; SEG; SMART; SUPERFAMILY; unintegrated	DNA binding; DNA-binding transcription factor activity	GO:0003677; GO:0003700
							Ca_12447	Ca_12447_v1.0_kabuli	Cicer arietinum	mRNA	Cicer arietinum CDC Frontier genome v1.0	Ca2	31154133	31158751	Ca2:31154133..31158751	sp|F4K493|CLSY2_ARATH SNF2 domain-containing protein CLASSY 2 OS=Arabidopsis thaliana GN=CLSY2 PE=1 SV=1; sp|F4K493|CLSY2_ARATH SNF2 domain-containing protein CLASSY 2 OS=Arabidopsis thaliana OX=3702 GN=CLSY2 PE=1 SV=1; tr|G7K775|G7K775_MEDTR DNA repair and recombination protein RAD54-like protein OS=Medicago truncatula GN=MTR_5g083300 PE=4 SV=1	ATP BINDING / DNA BINDING / HELICASE; DEAD-like helicases superfamily; GENE3D; HELICASE_ATP_BIND_1; Helicase_C; HELICASE_CTER; Helicase, C-terminal; Helicase, superfamily 1/2, ATP-binding domain; helicase superfamily c-terminal domain; no description; PANTHER; PFAM; P-loop containing nucleoside triphosphate hydrolases; PROFILE; seg; SEG; SMART; SNF2_N; SNF2-related; SUPERFAMILY; SWI/SNF-RELATED M…	ATP binding; DNA binding; helicase activity; nucleic acid binding	GO:0003676; GO:0003677; GO:0004386; GO:0005524

## Sheet: chromosome 3
S.No.	Trait	SNP	Chromosome	Position	P.value	log10(p)	Name	Unique Name	Organism	Type	Genome/Transcriptome	Chromosome/Scaffold	Start position	Stop position	Location	BLAST	InterPro	GO Term	GO Accession	GenBank Keyword
1	BY_AN2021	Ca3:10159944	3	10159944	1.9728e-07	6.70492	Ca_18809	Ca_18809_v1.0_kabuli	Cicer arietinum	mRNA	Cicer arietinum CDC Frontier genome v1.0	Ca3	10107744	10108223	Ca3:10107744..10108223	sp|Q9C5Z2|EIF3H_ARATH Eukaryotic translation initiation factor 3 subunit H OS=Arabidopsis thaliana GN=TIF3H1 PE=2 SV=2; sp|Q9C5Z2|EIF3H_ARATH Eukaryotic translation initiation factor 3 subunit H OS=Arabidopsis thaliana OX=3702 GN=TIF3H1 PE=1 SV=2; tr|I3SB83|I3SB83_LOTJA Eukaryotic translation initiation factor 3 subunit H OS=Lotus japonicus PE=2 SV=1	EUKARYOTIC TRANSLATION INITIATION FACTOR 3 -RELATED; PANTHER; unintegrated
							Ca_18810	Ca_18810_v1.0_kabuli	Cicer arietinum	mRNA	Cicer arietinum CDC Frontier genome v1.0	Ca3	10111821	10114318	Ca3:10111821..10114318	sp|Q9LRT1|Y3804_ARATH Probably inactive leucine-rich repeat receptor-like protein kinase At3g28040 OS=Arabidopsis thaliana GN=At3g28040 PE=2 SV=1; sp|Q9LRT1|Y3804_ARATH Probably inactive leucine-rich repeat receptor-like protein kinase At3g28040 OS=Arabidopsis thaliana OX=3702 GN=At3g28040 PE=1 SV=1; tr|G7KUQ1|G7KUQ1_MEDTR Probably inactive leucine-rich repeat receptor-like protein kinase OS=Medi…	FAMILY NOT NAMED; GENE3D; L domain-like; LRR_4; LRR_8; no description; PANTHER; PFAM; Pkinase; PROFILE; PROSITE; PROTEIN_KINASE_ATP; Protein kinase, ATP binding site; Protein kinase, catalytic domain; PROTEIN_KINASE_DOM; Protein kinase-like domain; Protein kinase-like (PK-like); seg; SEG; Serine/threonine- / dual-specificity protein kinase, catalytic domain; Serine/Threonine protein kinases, cata…	ATP binding; protein kinase activity; protein phosphorylation; protein tyrosine kinase activity	GO:0004672; GO:0004713; GO:0005524; GO:0006468
							Ca_18811	Ca_18811_v1.0_kabuli	Cicer arietinum	mRNA	Cicer arietinum CDC Frontier genome v1.0	Ca3	10139440	10144914	Ca3:10139440..10144914	sp|Q9Y7K5|YGI3_SCHPO Uncharacterized WD repeat-containing protein C2A9.03 OS=Schizosaccharomyces pombe (strain 972 / ATCC 24843) GN=SPBC2A9.03 PE=4 SV=2; sp|Q9Y7K5|YGI3_SCHPO Uncharacterized WD repeat-containing protein C2A9.03 OS=Schizosaccharomyces pombe (strain 972 / ATCC 24843) OX=284812 GN=SPBC2A9.03 PE=4 SV=2; tr|G7KUQ2|G7KUQ2_MEDTR Uncharacterized protein OS=Medicago truncatula GN=MTR_7g02…	FAMILY NOT NAMED; GENE3D; no description; PANTHER; PFAM; PROFILE; seg; SEG; SMART; SUPERFAMILY; unintegrated; WD40; WD40 repeat; WD40-repeat-containing domain; WD-40 REPEAT FAMILY PROTEIN; WD40 repeat-like; WD40 repeats; WD40/YVTN repeat-like-containing domain; WD_REPEATS_2; WD_REPEATS_REGION	protein binding	GO:0005515
							Ca_18812	Ca_18812_v1.0_kabuli	Cicer arietinum	mRNA	Cicer arietinum CDC Frontier genome v1.0	Ca3	10184873	10187669	Ca3:10184873..10187669	tr|M5WX29|M5WX29_PRUPE Uncharacterized protein (Fragment) OS=Prunus persica GN=PRUPE_ppb018698mg PE=4 SV=1	seg; SEG; unintegrated
							Ca_18813	Ca_18813_v1.0_kabuli	Cicer arietinum	mRNA	Cicer arietinum CDC Frontier genome v1.0	Ca3	10201293	10208924	Ca3:10201293..10208924	sp|Q5XVJ4|FAN1_ARATH Fanconi-associated nuclease 1 homolog OS=Arabidopsis thaliana GN=At1g48360 PE=2 SV=2; sp|Q5XVJ4|FAN1_ARATH Fanconi-associated nuclease 1 homolog OS=Arabidopsis thaliana OX=3702 GN=FAN1 PE=2 SV=2; tr|G7KUQ4|G7KUQ4_MEDTR Coiled-coil domain-containing protein MTMR15 OS=Medicago truncatula GN=MTR_7g022220 PE=4 SV=1	FAMILY NOT NAMED; HIP116, Rad5p N-terminal; HIRAN; no description; PANTHER; PFAM; seg; SEG; SMART; unintegrated; UNKNOWN PROTEIN; VRR_NUC; VRR-NUC domain	nucleic acid binding; zinc ion binding	GO:0003676; GO:0008270
							Ca_18814	Ca_18814_v1.0_kabuli	Cicer arietinum	mRNA	Cicer arietinum CDC Frontier genome v1.0	Ca3	10219372	10228323	Ca3:10219372..10228323	tr|Q9M3Z4|Q9M3Z4_CICAR Putative uncharacterized protein OS=Cicer arietinum PE=2 SV=1	COIL; coiled-coil; DUF1664; PFAM; Protein of unknown function DUF1664; seg; SEG; unintegrated
2	BY_AL2022	Ca3:171579	3	171579	9.92321e-06	5.00335	Ca_22934	Ca_22934_v1.0_kabuli	Cicer arietinum	mRNA	Cicer arietinum CDC Frontier genome v1.0	Ca3	258662	260763	Ca3:258662..260763	sp|O04173|TAF10_ARATH Transcription initiation factor TFIID subunit 10 OS=Arabidopsis thaliana OX=3702 GN=TAF10 PE=1 SV=1; sp|Q8K0H5|TAF10_MOUSE Transcription initiation factor TFIID subunit 10 OS=Mus musculus GN=Taf10 PE=1 SV=1; tr|G7KSG1|G7KSG1_MEDTR Transcription initiation factor TFIID subunit OS=Medicago truncatula GN=MTR_7g080740 PE=4 SV=1	FAMILY NOT NAMED; PANTHER; PFAM; PRINTS; seg; SEG; TFIID_30kDa; TFIID30KDSUB; Transcription initiation factor TFIID, 23-30kDa subunit; unintegrated	nucleus	GO:0005634
							Ca_22935	Ca_22935_v1.0_kabuli	Cicer arietinum	mRNA	Cicer arietinum CDC Frontier genome v1.0	Ca3	215215	236440	Ca3:215215..236440	sp|Q9LXT9|CALS3_ARATH Callose synthase 3 OS=Arabidopsis thaliana GN=CALS3 PE=2 SV=3; sp|Q9LXT9|CALS3_ARATH Callose synthase 3 OS=Arabidopsis thaliana OX=3702 GN=CALS3 PE=3 SV=3; tr|G7KWP5|G7KWP5_MEDTR Callose synthase OS=Medicago truncatula GN=MTR_7g005950 PE=4 SV=1	COIL; coiled-coil; DUF605; FAMILY NOT NAMED; FKS1_dom1; GENE3D; Glucan_synthase; Glycosyl transferase, family 48; no description; PANTHER; PFAM; Protein of unknown function DUF605; seg; SEG; SUBFAMILY NOT NAMED; unintegrated; Vacuolar protein sorting-associate Vta1, N-terminal	(1->3)-beta-D-glucan biosynthetic process; membrane	GO:0006075; GO:0016020
							Ca_22936	Ca_22936_v1.0_kabuli	Cicer arietinum	mRNA	Cicer arietinum CDC Frontier genome v1.0	Ca3	206739	212569	Ca3:206739..212569	sp|C6L7U1|LIN1_LOTJA Putative E3 ubiquitin-protein ligase LIN-1 OS=Lotus japonicus GN=CERBERUS PE=2 SV=2; sp|C6L7U1|LIN1_LOTJA Putative E3 ubiquitin-protein ligase LIN-1 OS=Lotus japonicus OX=34305 GN=CERBERUS PE=2 SV=2; tr|A2Q2S4|A2Q2S4_MEDTR U box OS=Medicago truncatula GN=MTR_7g005940 PE=4 SV=1	Armadillo-type fold; ARM repeat; FAMILY NOT NAMED; GENE3D; Modified RING finger domain; no description; PANTHER; PFAM; RING/U-box; seg; SEG; SMART; SUPERFAMILY; U-box; U box domain; unintegrated; Zinc finger, RING/FYVE/PHD-type	binding; protein ubiquitination; ubiquitin ligase complex; ubiquitin-protein transferase activity	GO:0000151; GO:0004842; GO:0005488; GO:0016567
							Ca_22937	Ca_22937_v1.0_kabuli	Cicer arietinum	mRNA	Cicer arietinum CDC Frontier genome v1.0	Ca3	201780	204809	Ca3:201780..204809	sp|Q3E9B5|PTR51_ARATH Protein NRT1/ PTR FAMILY 7.1 OS=Arabidopsis thaliana OX=3702 GN=NPF7.1 PE=2 SV=1; sp|Q3E9B5|PTR51_ARATH Putative peptide/nitrate transporter At5g19640 OS=Arabidopsis thaliana GN=At5g19640 PE=2 SV=1; tr|A2Q2S5|A2Q2S5_MEDTR TGF-beta receptor, type I/II extracellular region OS=Medicago truncatula GN=MtrDRAFT_AC152184g2v2 PE=4 SV=1	FAMILY NOT NAMED; Major facilitator superfamily domain, general substrate transporter; MFS general substrate transporter; Oligopeptide transporter; OLIGOPEPTIDE TRANSPORTER-RELATED; PANTHER; PFAM; PTR2; seg; SEG; SUPERFAMILY; unintegrated	membrane; oligopeptide transport; transporter activity	GO:0005215; GO:0006857; GO:0016020
							Ca_22938	Ca_22938_v1.0_kabuli	Cicer arietinum	mRNA	Cicer arietinum CDC Frontier genome v1.0	Ca3	169180	172279	Ca3:169180..172279	sp|Q500U8|TKPR1_ARATH Tetraketide alpha-pyrone reductase 1 OS=Arabidopsis thaliana OX=3702 GN=TKPR1 PE=1 SV=1; sp|Q9S9N9|CCR1_ARATH Cinnamoyl-CoA reductase 1 OS=Arabidopsis thaliana GN=CCR1 PE=1 SV=1; tr|G7IYC1|G7IYC1_MEDTR Dihydroflavonol-4-reductase OS=Medicago truncatula GN=MTR_3g005170 PE=4 SV=1	CINNAMOYL-COA REDUCTASE; Epimerase; FAMILY NOT NAMED; GENE3D; NAD-dependent epimerase/dehydratase; NAD(P)-binding domain; NAD(P)-binding Rossmann-fold domains; no description; PANTHER; PFAM; SUPERFAMILY; unintegrated	catalytic activity; cellular metabolic process; nucleotide binding; obsolete coenzyme binding	GO:0000166; GO:0003824; GO:0044237; GO:0050662
							Ca_22939	Ca_22939_v1.0_kabuli	Cicer arietinum	mRNA	Cicer arietinum CDC Frontier genome v1.0	Ca3	147557	148075	Ca3:147557..148075	sp|P33082|AXX15_SOYBN Auxin-induced protein X15 OS=Glycine max PE=2 SV=1; sp|Q9SGU2|SAU71_ARATH Auxin-responsive protein SAUR71 OS=Arabidopsis thaliana OX=3702 GN=SAUR71 PE=2 SV=1; tr|I3T7S1|I3T7S1_MEDTR Uncharacterized protein OS=Medicago truncatula PE=2 SV=1	Auxin_inducible; Auxin responsive SAUR protein; PFAM; seg; SEG; unintegrated
							Ca_22940	Ca_22940_v1.0_kabuli	Cicer arietinum	mRNA	Cicer arietinum CDC Frontier genome v1.0	Ca3	108631	129226	Ca3:108631..129226	sp|P93332|NOD3_MEDTR Bidirectional sugar transporter N3 OS=Medicago truncatula GN=N3 PE=2 SV=1; sp|P93332|NOD3_MEDTR Bidirectional sugar transporter N3 OS=Medicago truncatula OX=3880 GN=N3 PE=2 SV=1; tr|G7KWM1|G7KWM1_MEDTR Protein RUPTURED POLLEN GRAIN OS=Medicago truncatula GN=MTR_7g005690 PE=4 SV=1	MtN3_slv; PANTHER; PFAM; RAG1-ACTIVATING PROTEIN 1; RAG1-activating protein-1-related; seg; SEG; unintegrated	integral component of membrane	GO:0016021
							Ca_22941	Ca_22941_v1.0_kabuli	Cicer arietinum	mRNA	Cicer arietinum CDC Frontier genome v1.0	Ca3	80235	81455	Ca3:80235..81455	sp|Q8GY42|NAC25_ARATH NAC transcription factor 25 OS=Arabidopsis thaliana GN=NAC025 PE=2 SV=1; sp|Q9FY93|NAC83_ARATH NAC domain-containing protein 83 OS=Arabidopsis thaliana OX=3702 GN=NAC083 PE=1 SV=1; tr|C0IN04|C0IN04_CICAR NAC transcription factor protein 1 OS=Cicer arietinum GN=NAC1 PE=2 SV=1	NAC; NAC domain; NAM; No apical meristem (NAM) protein; PFAM; PROFILE; seg; SEG; SUPERFAMILY; unintegrated	DNA binding	GO:0003677
							Ca_22942	Ca_22942_v1.0_kabuli	Cicer arietinum	mRNA	Cicer arietinum CDC Frontier genome v1.0	Ca3	75252	75864	Ca3:75252..75864	tr|B9RH26|B9RH26_RICCO Putative uncharacterized protein OS=Ricinus communis GN=RCOM_1446310 PE=4 SV=1	seg; SEG; unintegrated
3	BY_AL	Ca3:23273262	3	23273262	9.39573e-06	5.02707	Ca_06185	Ca_06185_v1.0_kabuli	Cicer arietinum	mRNA	Cicer arietinum CDC Frontier genome v1.0	Ca3	23356532	23357026	Ca3:23356532..23357026	sp|Q9SUS4|RHA1A_ARATH Probable E3 ubiquitin-protein ligase RHA1A OS=Arabidopsis thaliana OX=3702 GN=RHA1A PE=2 SV=1; sp|Q9SUS4|RHA1A_ARATH RING-H2 zinc finger protein RHA1a OS=Arabidopsis thaliana GN=RHA1A PE=2 SV=1; tr|Q2HUC8|Q2HUC8_MEDTR Zinc finger, RING-type OS=Medicago truncatula GN=MtrDRAFT_AC149204g10v2 PE=4 SV=1	COIL; coiled-coil; FAMILY NOT NAMED; GENE3D; no description; PANTHER; PFAM; PROFILE; Ring finger; RING/U-box; seg; SEG; SMART; SUPERFAMILY; unintegrated; zf-RING_2; ZF_RING_2; ZINC FINGER (C3HC4-TYPE RING FINGER) FAMILY PROTEIN; Zinc finger, RING/FYVE/PHD-type; Zinc finger, RING-type	protein binding; zinc ion binding	GO:0005515; GO:0008270
							Ca_06186	Ca_06186_v1.0_kabuli	Cicer arietinum	mRNA	Cicer arietinum CDC Frontier genome v1.0	Ca3	23338943	23347781	Ca3:23338943..23347781	sp|A6NDV4|TMM8B_HUMAN Transmembrane protein 8B OS=Homo sapiens GN=TMEM8B PE=1 SV=2; tr|K7LG28|K7LG28_SOYBN Uncharacterized protein OS=Glycine max PE=4 SV=1	DUF3522; FAMILY NOT NAMED; PANTHER; PFAM; Protein of unknown function DUF3522; seg; SEG; SUBFAMILY NOT NAMED; unintegrated
							Ca_06187	Ca_06187_v1.0_kabuli	Cicer arietinum	mRNA	Cicer arietinum CDC Frontier genome v1.0	Ca3	23326545	23333198	Ca3:23326545..23333198	sp|F4JH46|DTX34_ARATH Protein DETOXIFICATION 34 OS=Arabidopsis thaliana OX=3702 GN=DTX34 PE=2 SV=1; sp|Q9LYT3|TT12_ARATH Protein TRANSPARENT TESTA 12 OS=Arabidopsis thaliana GN=TT12 PE=2 SV=1; tr|I1N3S6|I1N3S6_SOYBN Uncharacterized protein OS=Glycine max PE=4 SV=2	COIL; coiled-coil; FAMILY NOT NAMED; GENE3D; MatE; matE: MATE efflux family protein; Multi antimicrobial extrusion protein; no description; PANTHER; PFAM; PROFILE; Ring finger; RING/U-box; seg; SEG; SMART; SUBFAMILY NOT NAMED; SUPERFAMILY; TIGRFAMs; unintegrated; zf-RING_2; ZF_RING_2; Zinc finger, RING/FYVE/PHD-type; Zinc finger, RING-type	antiporter activity; drug transmembrane transporter activity; membrane; protein binding; transmembrane transport; xenobiotic transmembrane transport; zinc ion binding	GO:0005515; GO:0006855; GO:0008270; GO:0015238; GO:0015297; GO:0016020; GO:0055085
							Ca_06188	Ca_06188_v1.0_kabuli	Cicer arietinum	mRNA	Cicer arietinum CDC Frontier genome v1.0	Ca3	23298947	23304720	Ca3:23298947..23304720	sp|Q84JT7|ARID1_ARATH AT-rich interactive domain-containing protein 1 OS=Arabidopsis thaliana GN=ARID1 PE=2 SV=1; sp|Q84JT7|ARID1_ARATH AT-rich interactive domain-containing protein 1 OS=Arabidopsis thaliana OX=3702 GN=ARID1 PE=2 SV=1; tr|Q2HUC6|Q2HUC6_MEDTR ELM2; AT-rich interaction region; Homeodomain-related OS=Medicago truncatula GN=MtrDRAFT_AC149204g12v2 PE=4 SV=1	ARID; ARID/BRIGHT DNA-binding domain; ARID-like; BRIGHT, ARID (A/T-rich interaction domain) d; GENE3D; no description; PFAM; PROFILE; seg; SEG; SMART; SUPERFAMILY; unintegrated	DNA binding; intracellular anatomical structure	GO:0003677; GO:0005622
							Ca_06189	Ca_06189_v1.0_kabuli	Cicer arietinum	mRNA	Cicer arietinum CDC Frontier genome v1.0	Ca3	23271710	23281975	Ca3:23271710..23281975	sp|Q6EVK6|BRM_ARATH ATP-dependent helicase BRM OS=Arabidopsis thaliana GN=BRM PE=1 SV=1; sp|Q6EVK6|BRM_ARATH ATP-dependent helicase BRM OS=Arabidopsis thaliana OX=3702 GN=BRM PE=1 SV=1; tr|G7L5N7|G7L5N7_MEDTR ATP-dependent helicase BRM OS=Medicago truncatula GN=MTR_7g078090 PE=4 SV=1	bromo domain; Bromodomain; COIL; coiled-coil; DEAD-like helicases superfamily; GENE3D; HELICASE_ATP_BIND_1; Helicase_C; HELICASE_CTER; Helicase, C-terminal; Helicase, superfamily 1/2, ATP-binding domain; helicase superfamily c-terminal domain; no description; PANTHER; PFAM; P-loop containing nucleoside triphosphate hydrolases; PROFILE; seg; SEG; SMART; SNF2 FAMILY CHROMODOMAIN-HELICASE-RELATED; S…	ATP binding; DNA binding; helicase activity; nucleic acid binding; protein binding	GO:0003676; GO:0003677; GO:0004386; GO:0005515; GO:0005524
							Ca_06190	Ca_06190_v1.0_kabuli	Cicer arietinum	mRNA	Cicer arietinum CDC Frontier genome v1.0	Ca3	23256128	23259352	Ca3:23256128..23259352	sp|Q1KLZ2|CAS1_MALDO L-3-cyanoalanine synthase 1, mitochondrial OS=Malus domestica GN=CAS1 PE=1 SV=1; sp|Q1KLZ2|CAS1_MALDO L-3-cyanoalanine synthase 1, mitochondrial OS=Malus domestica OX=3750 GN=CAS1 PE=1 SV=1; tr|G7L5N4|G7L5N4_MEDTR Cysteine synthase OS=Medicago truncatula GN=MTR_7g078070 PE=3 SV=1	cysK: cysteine synthase A; cysKM: cysteine synthases; CYS_SYNTHASE; CYSTEINE SYNTHASE; Cysteine synthase A; Cysteine synthase/cystathionine beta-synthase P-phosphate-binding site; Cysteine synthase K/M; GENE3D; no description; PALP; PANTHER; PFAM; PROSITE; Pyridoxal phosphate-dependent enzyme, beta subunit; seg; SEG; SER/THR DEHYDRATASE, TRP SYNTHASE; SUPERFAMILY; TIGRFAMs; Tryptophan synthase be…	catalytic activity; cysteine biosynthetic process from serine; cysteine synthase activity; metabolic process; pyridoxal phosphate binding	GO:0003824; GO:0004124; GO:0006535; GO:0008152; GO:0030170
							Ca_06191	Ca_06191_v1.0_kabuli	Cicer arietinum	mRNA	Cicer arietinum CDC Frontier genome v1.0	Ca3	23244823	23247151	Ca3:23244823..23247151	sp|Q93ZR6|WSD1_ARATH O-acyltransferase WSD1 OS=Arabidopsis thaliana GN=WSD1 PE=2 SV=1; sp|Q93ZR6|WSD1_ARATH O-acyltransferase WSD1 OS=Arabidopsis thaliana OX=3702 GN=WSD1 PE=2 SV=1; tr|G7L5N3|G7L5N3_MEDTR O-acyltransferase WSD1 OS=Medicago truncatula GN=MTR_7g078060 PE=4 SV=1	DUF1298; O-acyltransferase, WSD1, C-terminal; O-acyltransferase, WSD1, N-terminal; PFAM; seg; SEG; unintegrated; WES_acyltransf	diacylglycerol O-acyltransferase activity	GO:0004144
							Ca_06192	Ca_06192_v1.0_kabuli	Cicer arietinum	mRNA	Cicer arietinum CDC Frontier genome v1.0	Ca3	23236334	23238294	Ca3:23236334..23238294	tr|G7L4Q2|G7L4Q2_MEDTR Putative uncharacterized protein OS=Medicago truncatula GN=MTR_7g077890 PE=4 SV=1	COIL; coiled-coil; seg; SEG; unintegrated
							Ca_06193	Ca_06193_v1.0_kabuli	Cicer arietinum	mRNA	Cicer arietinum CDC Frontier genome v1.0	Ca3	23232694	23235894	Ca3:23232694..23235894	tr|G7L4Q1|G7L4Q1_MEDTR Putative uncharacterized protein OS=Medicago truncatula GN=MTR_7g077880 PE=1 SV=1	GENE3D; HAD-like; HAD-like domain; no description; seg; SEG; SUPERFAMILY; unintegrated
							Ca_06194	Ca_06194_v1.0_kabuli	Cicer arietinum	mRNA	Cicer arietinum CDC Frontier genome v1.0	Ca3	23228721	23231337	Ca3:23228721..23231337	tr|G7L4Q1|G7L4Q1_MEDTR Putative uncharacterized protein OS=Medicago truncatula GN=MTR_7g077880 PE=1 SV=1	seg; SEG; unintegrated
							Ca_06195	Ca_06195_v1.0_kabuli	Cicer arietinum	mRNA	Cicer arietinum CDC Frontier genome v1.0	Ca3	23222093	23225299	Ca3:23222093..23225299	tr|B7FKG7|B7FKG7_MEDTR Uncharacterized protein OS=Medicago truncatula GN=MTR_7g077870 PE=2 SV=1	GENE3D; HAD-like; HAD-like domain; no description; seg; SEG; SUPERFAMILY; unintegrated
							Ca_06196	Ca_06196_v1.0_kabuli	Cicer arietinum	mRNA	Cicer arietinum CDC Frontier genome v1.0	Ca3	23214983	23216473	Ca3:23214983..23216473	sp|O82775|ATI1_ARATH ATG8-interacting protein 1 OS=Arabidopsis thaliana OX=3702 GN=ATI1 PE=1 SV=2; tr|G7L4P7|G7L4P7_MEDTR Putative uncharacterized protein OS=Medicago truncatula GN=MTR_7g077860 PE=4 SV=1	seg; SEG; unintegrated
							Ca_06197	Ca_06197_v1.0_kabuli	Cicer arietinum	mRNA	Cicer arietinum CDC Frontier genome v1.0	Ca3	23209352	23211583	Ca3:23209352..23211583	sp|O43913|ORC5_HUMAN Origin recognition complex subunit 5 OS=Homo sapiens GN=ORC5 PE=1 SV=1; sp|Q6EWX0|ORC5_ARATH Origin of replication complex subunit 5 OS=Arabidopsis thaliana OX=3702 GN=ORC5 PE=1 SV=1; tr|G7L4P5|G7L4P5_MEDTR Origin recognition complex 5 subunit OS=Medicago truncatula GN=MTR_7g077840 PE=4 SV=1	AAA_16; COIL; coiled-coil; FAMILY NOT NAMED; GENE3D; no description; Origin recognition complex, subunit 5; PANTHER; PFAM; P-loop containing nucleoside triphosphate hydrolases; seg; SEG; SUPERFAMILY; unintegrated	DNA replication; nucleus; origin recognition complex	GO:0000808; GO:0005634; GO:0006260
							Ca_06198	Ca_06198_v1.0_kabuli	Cicer arietinum	mRNA	Cicer arietinum CDC Frontier genome v1.0	Ca3	23203065	23208246	Ca3:23203065..23208246	sp|Q8GX78|ANTR2_ARATH Ascorbate transporter, chloroplastic OS=Arabidopsis thaliana OX=3702 GN=PHT4;4 PE=1 SV=1; sp|Q8GX78|ANTR2_ARATH Probable anion transporter 2, chloroplastic OS=Arabidopsis thaliana GN=ANTR2 PE=2 SV=1; tr|G7L4P4|G7L4P4_MEDTR Sodium-dependent phosphate transport protein OS=Medicago truncatula GN=MTR_7g077830 PE=4 SV=1	FAMILY NOT NAMED; GENE3D; Major facilitator superfamily; Major facilitator superfamily domain; Major facilitator superfamily domain, general substrate transporter; MFS; MFS_1; MFS general substrate transporter; no description; PANTHER; PFAM; PROFILE; seg; SEG; SODIUM-DEPENDENT PHOSPHATE TRANSPORTER-RELATED; SUPERFAMILY; unintegrated	integral component of membrane; transmembrane transport	GO:0016021; GO:0055085
							Ca_06199	Ca_06199_v1.0_kabuli	Cicer arietinum	mRNA	Cicer arietinum CDC Frontier genome v1.0	Ca3	23193387	23198022	Ca3:23193387..23198022	sp|Q8LF97|ASK21_ARATH SKP1-like protein 21 OS=Arabidopsis thaliana GN=ASK21 PE=2 SV=1; sp|Q8LF97|ASK21_ARATH SKP1-like protein 21 OS=Arabidopsis thaliana OX=3702 GN=ASK21 PE=2 SV=1; tr|G7L4P2|G7L4P2_MEDTR SKP1-like protein OS=Medicago truncatula GN=MTR_7g077810 PE=4 SV=1	BTB/POZ fold; COIL; coiled-coil; FAMILY NOT NAMED; Found in Skp1 protein family; GENE3D; no description; PANTHER; PFAM; POZ domain; seg; SEG; Skp1; SKP1 component; SKP1 component, dimerisation; SKP1 component, POZ; Skp1 dimerisation domain-like; Skp1_POZ; SKP1-RELATED; SMART; SUPERFAMILY; unintegrated	ubiquitin-dependent protein catabolic process	GO:0006511
							Ca_06200	Ca_06200_v1.0_kabuli	Cicer arietinum	mRNA	Cicer arietinum CDC Frontier genome v1.0	Ca3	23185843	23191623	Ca3:23185843..23191623	sp|Q0WMJ8|SIPL4_ARATH Signal peptide peptidase-like 4 OS=Arabidopsis thaliana GN=SPPL4 PE=2 SV=1; sp|Q0WMJ8|SIPL4_ARATH Signal peptide peptidase-like 4 OS=Arabidopsis thaliana OX=3702 GN=SPPL4 PE=2 SV=1; tr|G7L4P1|G7L4P1_MEDTR Signal peptide peptidase-like 2B OS=Medicago truncatula GN=MTR_7g077800 PE=4 SV=1	FAMILY NOT NAMED; GENE3D; no description; PA; PA domain; PANTHER; Peptidase_A22B; Peptidase A22B, signal peptide peptidase; Peptidase A22, presenilin signal peptide; PFAM; Presenilin, signal peptide peptidase, family; Protease-associated domain, PA; seg; SEG; SMART; SUBFAMILY NOT NAMED; SUPERFAMILY; unintegrated	aspartic-type endopeptidase activity; integral component of membrane	GO:0004190; GO:0016021
4	HI_N	Ca3:37444451	3	37444451	4.50879e-06	5.34594	Ca_01068	Ca_01068_v1.0_kabuli	Cicer arietinum	mRNA	Cicer arietinum CDC Frontier genome v1.0	Ca3	37349723	37349878	Ca3:37349723..37349878		seg; SEG; unintegrated
							Ca_01069	Ca_01069_v1.0_kabuli	Cicer arietinum	mRNA	Cicer arietinum CDC Frontier genome v1.0	Ca3	37353564	37359177	Ca3:37353564..37359177	sp|P15001|PHYA_PEA Phytochrome A OS=Pisum sativum GN=PHYA PE=3 SV=1; sp|P93673|PHYA_LATSA Phytochrome type A OS=Lathyrus sativus OX=3860 GN=PHYA PE=3 SV=1; tr|N0DK24|N0DK24_LOTJA Phytochrome OS=Lotus japonicus GN=PHYA PE=3 SV=1	ATPase domain of HSP90 chaperone/DNA topoisomerase II/histidine kinase; ATPase-like, ATP-binding domain; Domain present in phytochromes and cGMP-spe; FAMILY NOT NAMED; GAF; GAF domain; GAF domain-like; GENE3D; HATPase_c; HisKA; HIS_KIN; His Kinase A (phosphoacceptor) domain; Histidine kinase-like ATPases; no description; PANTHER; PAS; PAS_2; PAS domain; PAS fold; PAS fold-2; PFAM; PHY; Phytochrom…	ATP binding; detection of visible light; G protein-coupled photoreceptor activity; membrane; obsolete protein-chromophore linkage; obsolete signal transducer activity; peptidyl-histidine phosphorylation; phosphorelay sensor kinase activity; photoreceptor activity; protein binding; protein histidine kinase activity; protein homodimerization activity; protein-tetrapyrrole linkage; signal transducti…	GO:0000155; GO:0004673; GO:0004871; GO:0005515; GO:0005524; GO:0007165; GO:0008020; GO:0009584; GO:0009881; GO:0016020; GO:0017006; GO:0018106; GO:0018298; GO:0042803
							Ca_01070	Ca_01070_v1.0_kabuli	Cicer arietinum	mRNA	Cicer arietinum CDC Frontier genome v1.0	Ca3	37360661	37362148	Ca3:37360661..37362148	sp|Q9S8P4|RHRE_PEA Rhicadhesin receptor OS=Pisum sativum GN=GER1 PE=1 SV=2; sp|Q9S8P4|RHRE_PEA Rhicadhesin receptor OS=Pisum sativum OX=3888 GN=GER1 PE=1 SV=2; tr|C7S8D5|C7S8D5_SOYBN Germin-like protein 1 OS=Glycine max PE=2 SV=1	Cupin; Cupin 1; Cupin_1; Cupin, RmlC-type; GENE3D; Germin; GERMIN; Germin, manganese binding site; no description; PFAM; PRINTS; PROSITE; RmlC-like cupins; RmlC-like jelly roll fold; seg; SEG; SMART; SUPERFAMILY; unintegrated	apoplast; manganese ion binding; nutrient reservoir activity	GO:0030145; GO:0045735; GO:0048046
							Ca_01071	Ca_01071_v1.0_kabuli	Cicer arietinum	mRNA	Cicer arietinum CDC Frontier genome v1.0	Ca3	37378143	37380949	Ca3:37378143..37380949	sp|Q8R116|NOTUM_MOUSE Protein notum homolog OS=Mus musculus GN=Notum PE=2 SV=2; sp|Q9SFF6|PAE12_ARATH Pectin acetylesterase 12 OS=Arabidopsis thaliana OX=3702 GN=PAE12 PE=2 SV=1; tr|Q2HRU2|Q2HRU2_MEDTR Notum-like protein OS=Medicago truncatula GN=MTR_7g111280 PE=4 SV=1	FAMILY NOT NAMED; PAE; PANTHER; Pectinacetylesterase; PECTIN ACETYLESTERASE; PFAM; unintegrated
							Ca_01072	Ca_01072_v1.0_kabuli	Cicer arietinum	mRNA	Cicer arietinum CDC Frontier genome v1.0	Ca3	37388573	37389809	Ca3:37388573..37389809	sp|Q8LPH6|MYB86_ARATH Transcription factor MYB86 OS=Arabidopsis thaliana GN=MYB86 PE=2 SV=1; sp|Q8VZQ2|MYB61_ARATH Transcription factor MYB61 OS=Arabidopsis thaliana OX=3702 GN=MYB61 PE=2 SV=1; tr|G7IAD1|G7IAD1_MEDTR R2R3-MYB transcription factor OS=Medicago truncatula GN=MTR_1g085040 PE=4 SV=1	GENE3D; Homeodomain-like; HTH_MYB; Myb_DNA-binding; MYB DNA BINDING / TRANSCRIPTION FACTOR; Myb domain, DNA-binding; MYB-LIKE DNA-BINDING PROTEIN MYB; Myb transcription factor; no description; PANTHER; PFAM; PROFILE; SANT/Myb domain; SANT SWI3, ADA2, N-CoR and TFIIIB'' DNA-bin; seg; SEG; SMART; SUPERFAMILY; unintegrated	DNA binding; protein binding	GO:0003677; GO:0005515
							Ca_01073	Ca_01073_v1.0_kabuli	Cicer arietinum	mRNA	Cicer arietinum CDC Frontier genome v1.0	Ca3	37416630	37416899	Ca3:37416630..37416899	sp|Q0DKW8|LTI6B_ORYSJ Hydrophobic protein LTI6B OS=Oryza sativa subsp. japonica GN=LTI6B PE=2 SV=1; sp|Q0DKW8|LTI6B_ORYSJ Hydrophobic protein LTI6B OS=Oryza sativa subsp. japonica OX=39947 GN=LTI6B PE=2 SV=1; tr|Q2HRS6|Q2HRS6_MEDTR Hydrophobic protein LTI6A OS=Medicago truncatula GN=MTR_7g111380 PE=4 SV=1	FAMILY NOT NAMED; PANTHER; PFAM; Pmp3; PROSITE; Proteolipid membrane potential modulator; UPF0057	integral component of membrane	GO:0016021
							Ca_01074	Ca_01074_v1.0_kabuli	Cicer arietinum	mRNA	Cicer arietinum CDC Frontier genome v1.0	Ca3	37422395	37422647	Ca3:37422395..37422647	sp|Q0DKW8|LTI6B_ORYSJ Hydrophobic protein LTI6B OS=Oryza sativa subsp. japonica GN=LTI6B PE=2 SV=1; sp|Q0DKW8|LTI6B_ORYSJ Hydrophobic protein LTI6B OS=Oryza sativa subsp. japonica OX=39947 GN=LTI6B PE=2 SV=1; tr|B9N409|B9N409_POPTR Stress-induced hydrophobic peptide OS=Populus trichocarpa GN=POPTRDRAFT_671490 PE=4 SV=1	FAMILY NOT NAMED; PANTHER; PFAM; Pmp3; PROSITE; Proteolipid membrane potential modulator; seg; SEG; unintegrated; UPF0057	integral component of membrane	GO:0016021
							Ca_01075	Ca_01075_v1.0_kabuli	Cicer arietinum	mRNA	Cicer arietinum CDC Frontier genome v1.0	Ca3	37436639	37440459	Ca3:37436639..37440459	sp|A2A6A1|GPTC8_MOUSE G patch domain-containing protein 8 OS=Mus musculus GN=Gpatch8 PE=2 SV=1; sp|A2A6A1|GPTC8_MOUSE G patch domain-containing protein 8 OS=Mus musculus OX=10090 GN=Gpatch8 PE=1 SV=1; tr|I1NBM6|I1NBM6_SOYBN Uncharacterized protein OS=Glycine max PE=4 SV=1	COIL; coiled-coil; FAMILY NOT NAMED; glycine rich nucleic binding domain; G-patch; G_PATCH; G-patch domain; PANTHER; PFAM; PROFILE; PROSITE; seg; SEG; SMART; SUBFAMILY NOT NAMED; unintegrated; zf-C2H2_jaz; Zinc finger, C2H2; ZINC_FINGER_C2H2_1; Zinc finger, double-stranded RNA binding	intracellular anatomical structure; nucleic acid binding; zinc ion binding	GO:0003676; GO:0005622; GO:0008270
							Ca_01076	Ca_01076_v1.0_kabuli	Cicer arietinum	mRNA	Cicer arietinum CDC Frontier genome v1.0	Ca3	37441371	37444504	Ca3:37441371..37444504	sp|P42211|ASPRX_ORYSJ Aspartic proteinase OS=Oryza sativa subsp. japonica GN=RAP PE=2 SV=2; sp|P42211|ASPRX_ORYSJ Aspartic proteinase OS=Oryza sativa subsp. japonica OX=39947 GN=RAP PE=2 SV=2; tr|G7KWE8|G7KWE8_MEDTR Aspartic proteinase OS=Medicago truncatula GN=MTR_7g111530 PE=3 SV=1	Acid proteases; Asp; ASPARTIC PROTEINASE-RELATED; ASP_PROTEASE; FAMILY NOT NAMED; GENE3D; no description; PANTHER; PEPSIN; Peptidase A1; Peptidase aspartic; Peptidase aspartic, active site; Peptidase aspartic, catalytic; PFAM; PRINTS; PROFILE; PROSITE; SAP_B; SapB_1; SapB_2; Saposin; Saposin B; Saposin (B) Domains; Saposin-like; Saposin-like type B, 1; Saposin-like type B, 2; seg; SEG; SMART; SUP…	aspartic-type endopeptidase activity; lipid metabolic process; proteolysis	GO:0004190; GO:0006508; GO:0006629
							Ca_01077	Ca_01077_v1.0_kabuli	Cicer arietinum	mRNA	Cicer arietinum CDC Frontier genome v1.0	Ca3	37451548	37453530	Ca3:37451548..37453530	tr|G7J4C6|G7J4C6_MEDTR Putative uncharacterized protein OS=Medicago truncatula GN=MTR_3g087690 PE=4 SV=1	COIL; coiled-coil; PFAM; seg; SEG; Transposase_24; Transposase, Ptta/En/Spm, plant; unintegrated
							Ca_01078	Ca_01078_v1.0_kabuli	Cicer arietinum	mRNA	Cicer arietinum CDC Frontier genome v1.0	Ca3	37456979	37458352	Ca3:37456979..37458352	sp|P18549|CEFD_STRC2 Isopenicillin N epimerase OS=Streptomyces clavuligerus (strain ATCC 27064 / DSM 738 / JCM 4710 / NBRC 13307 / NCIMB 12785 / NRRL 3585 / VKM Ac-602) GN=cefD PE=1 SV=3; sp|Q3E6S9|CNIF3_ARATH Probable L-cysteine desulfhydrase, chloroplastic OS=Arabidopsis thaliana OX=3702 GN=CpNIFS3 PE=1 SV=1; tr|G7KWF1|G7KWF1_MEDTR Cysteine desulfurase OS=Medicago truncatula GN=MTR_7g111540 PE=…	Aminotran_5; Aminotransferase, class V/Cysteine desulfurase; FAMILY NOT NAMED; GENE3D; no description; PANTHER; PFAM; PLP-dependent transferases; Pyridoxal phosphate-dependent transferase, major domain; Pyridoxal phosphate-dependent transferase, major region, subdomain 1; seg; SEG; SUBFAMILY NOT NAMED; SUPERFAMILY; unintegrated	catalytic activity; metabolic process; pyridoxal phosphate binding	GO:0003824; GO:0008152; GO:0030170
							Ca_01079	Ca_01079_v1.0_kabuli	Cicer arietinum	mRNA	Cicer arietinum CDC Frontier genome v1.0	Ca3	37461545	37463366	Ca3:37461545..37463366	sp|Q7Y201|PME13_ARATH Probable pectinesterase/pectinesterase inhibitor 13 OS=Arabidopsis thaliana GN=PME13 PE=2 SV=2; sp|Q7Y201|PME13_ARATH Probable pectinesterase/pectinesterase inhibitor 13 OS=Arabidopsis thaliana OX=3702 GN=PME13 PE=2 SV=2; tr|G7KWF3|G7KWF3_MEDTR Pectinesterase OS=Medicago truncatula GN=MTR_7g111560 PE=3 SV=1	FAMILY NOT NAMED; GENE3D; METHYLESTERASE INHIBITOR-RELATED; no description; PANTHER; Pectinesterase; Pectinesterase, catalytic; Pectin lyase fold; Pectin lyase fold/virulence factor; Pectin lyase-like; PFAM; seg; SEG; SUPERFAMILY; unintegrated	cell wall; cell wall modification; pectinesterase activity	GO:0005618; GO:0030599; GO:0042545
							Ca_01080	Ca_01080_v1.0_kabuli	Cicer arietinum	mRNA	Cicer arietinum CDC Frontier genome v1.0	Ca3	37465717	37468560	Ca3:37465717..37468560	sp|E1BZ85|MARF1_CHICK Meiosis regulator and mRNA stability factor 1 OS=Gallus gallus OX=9031 GN=MARF1 PE=3 SV=1; sp|Q8VIG2|MARF1_RAT Meiosis arrest female protein 1 OS=Rattus norvegicus GN=Marf1 PE=1 SV=2; tr|G7KWF4|G7KWF4_MEDTR Limkain-b1 OS=Medicago truncatula GN=MTR_7g111570 PE=4 SV=1	FAMILY NOT NAMED; GENE3D; Limkain-b1; no description; NYN; NYN domain, limkain-b1-type; PANTHER; PFAM; seg; SEG; unintegrated; UNKNOWN PROTEIN	peroxisome	GO:0005777
							Ca_01081	Ca_01081_v1.0_kabuli	Cicer arietinum	mRNA	Cicer arietinum CDC Frontier genome v1.0	Ca3	37472129	37474226	Ca3:37472129..37474226	sp|O65399|E131_ARATH Glucan endo-1,3-beta-glucosidase 1 OS=Arabidopsis thaliana GN=At1g11820 PE=1 SV=3; sp|O65399|E131_ARATH Glucan endo-1,3-beta-glucosidase 1 OS=Arabidopsis thaliana OX=3702 GN=At1g11820 PE=2 SV=3; tr|G7KWF9|G7KWF9_MEDTR Glucan endo-1,3-beta-glucosidase OS=Medicago truncatula GN=MTR_7g111600 PE=4 SV=1	FAMILY NOT NAMED; PANTHER; PFAM; Possibly involved in carbohydrate binding; seg; SEG; SMART; SUBFAMILY NOT NAMED; unintegrated; X8
							Ca_01082	Ca_01082_v1.0_kabuli	Cicer arietinum	mRNA	Cicer arietinum CDC Frontier genome v1.0	Ca3	37476355	37483148	Ca3:37476355..37483148	sp|O80528|HASP_ARATH Serine/threonine-protein kinase haspin homolog OS=Arabidopsis thaliana OX=3702 GN=HASPIN PE=1 SV=1; sp|Q2KIP2|HASP_BOVIN Serine/threonine-protein kinase haspin OS=Bos taurus GN=GSG2 PE=2 SV=1; tr|G7KWG0|G7KWG0_MEDTR Serine/threonine protein kinase haspin OS=Medicago truncatula GN=MTR_7g111610 PE=4 SV=1	Domain of unknown function DUF3635; DUF3635; FAMILY NOT NAMED; GENE3D; no description; PANTHER; PFAM; PROFILE; Protein kinase, catalytic domain; PROTEIN_KINASE_DOM; Protein kinase-like domain; Protein kinase-like (PK-like); seg; SEG; Serine/threonine- / dual-specificity protein kinase, catalytic domain; Serine/Threonine protein kinases, catalytic; SMART; SUBFAMILY NOT NAMED; SUPERFAMILY; unintegr…	ATP binding; protein kinase activity; protein phosphorylation	GO:0004672; GO:0005524; GO:0006468
							Ca_01083	Ca_01083_v1.0_kabuli	Cicer arietinum	mRNA	Cicer arietinum CDC Frontier genome v1.0	Ca3	37487423	37492008	Ca3:37487423..37492008	sp|Q8LEB6|Y5185_ARATH Probable receptor-like protein kinase At5g18500 OS=Arabidopsis thaliana GN=At5g18500 PE=1 SV=1; sp|Q8LEB6|Y5185_ARATH Probable receptor-like protein kinase At5g18500 OS=Arabidopsis thaliana OX=3702 GN=At5g18500 PE=2 SV=1; tr|G7KWG4|G7KWG4_MEDTR Putative uncharacterized protein OS=Medicago truncatula GN=MTR_7g111690 PE=4 SV=1	FAMILY NOT NAMED; GENE3D; no description; PANTHER; PFAM; Pkinase; PROFILE; PROSITE; PROTEIN_KINASE_ATP; Protein kinase, ATP binding site; Protein kinase, catalytic domain; PROTEIN_KINASE_DOM; Protein kinase-like domain; Protein kinase-like (PK-like); PROTEIN_KINASE_ST; seg; SEG; Serine/threonine- / dual-specificity protein kinase, catalytic domain; Serine/threonine-protein kinase, active site; Se…	ATP binding; protein kinase activity; protein phosphorylation; protein serine/threonine kinase activity; protein tyrosine kinase activity	GO:0004672; GO:0004674; GO:0004713; GO:0005524; GO:0006468
							Ca_01084	Ca_01084_v1.0_kabuli	Cicer arietinum	mRNA	Cicer arietinum CDC Frontier genome v1.0	Ca3	37498651	37506194	Ca3:37498651..37506194	sp|Q9SFU0|SC24A_ARATH Protein transport protein Sec24-like At3g07100 OS=Arabidopsis thaliana GN=At3g07100 PE=2 SV=2; sp|Q9SFU0|SC24A_ARATH Protein transport protein Sec24-like At3g07100 OS=Arabidopsis thaliana OX=3702 GN=At3g07100 PE=2 SV=2; tr|I1NBN5|I1NBN5_SOYBN Uncharacterized protein OS=Glycine max PE=4 SV=1	beta-sandwich domain of Sec23/24; C-terminal, gelsolin-like domain of Sec23/24; FAMILY NOT NAMED; GENE3D; Helical domain of Sec23/24; no description; PANTHER; PFAM; Sec23_BS; Sec23_helical; Sec23/Sec24 beta-sandwich; Sec23/Sec24, helical domain; Sec23/Sec24, trunk domain; Sec23_trunk; seg; SEG; SUPERFAMILY; unintegrated; vWA-like; zf-Sec23_Sec24; Zinc finger, Sec23/Sec24-type; Zn-finger domain of…	COPII vesicle coat; endoplasmic reticulum to Golgi vesicle-mediated transport; intracellular protein transport; zinc ion binding	GO:0006886; GO:0006888; GO:0008270; GO:0030127
							Ca_01085	Ca_01085_v1.0_kabuli	Cicer arietinum	mRNA	Cicer arietinum CDC Frontier genome v1.0	Ca3	37511262	37513188	Ca3:37511262..37513188	tr|I1JGF8|I1JGF8_SOYBN Uncharacterized protein OS=Glycine max PE=4 SV=1	Aminotransferase-like, plant mobile domain; PFAM; PMD; seg; SEG; unintegrated
							Ca_01086	Ca_01086_v1.0_kabuli	Cicer arietinum	mRNA	Cicer arietinum CDC Frontier genome v1.0	Ca3	37516122	37518876	Ca3:37516122..37518876	sp|Q6Z310|MAN9_ORYSJ Putative mannan endo-1,4-beta-mannosidase 9 OS=Oryza sativa subsp. japonica GN=MAN9 PE=2 SV=2; sp|Q6Z310|MAN9_ORYSJ Putative mannan endo-1,4-beta-mannosidase 9 OS=Oryza sativa subsp. japonica OX=39947 GN=MAN9 PE=2 SV=2; tr|G7KWG8|G7KWG8_MEDTR Mannan endo-1,4-beta-mannosidase OS=Medicago truncatula GN=MTR_7g111740 PE=4 SV=1	Cellulase; FAMILY NOT NAMED; GENE3D; Glycoside hydrolase, family 5; Glycoside hydrolase, subgroup, catalytic domain; Glycoside hydrolase, superfamily; no description; PANTHER; Pentatricopeptide repeat; PFAM; PPR; PPR_2; PPR: pentatricopeptide repeat domain; PROFILE; seg; SEG; SUPERFAMILY; TIGRFAMs; (Trans)glycosidases; unintegrated	carbohydrate metabolic process; catalytic activity; cation binding	GO:0003824; GO:0005975; GO:0043169
							Ca_01087	Ca_01087_v1.0_kabuli	Cicer arietinum	mRNA	Cicer arietinum CDC Frontier genome v1.0	Ca3	37520946	37523076	Ca3:37520946..37523076	sp|Q8L9A0|RM21_ARATH 50S ribosomal protein L21, mitochondrial OS=Arabidopsis thaliana GN=RPL21M PE=2 SV=1; sp|Q8L9A0|RM21_ARATH 50S ribosomal protein L21, mitochondrial OS=Arabidopsis thaliana OX=3702 GN=RPL21M PE=2 SV=1; tr|I3SM65|I3SM65_MEDTR Uncharacterized protein OS=Medicago truncatula PE=2 SV=1	FAMILY NOT NAMED; HAMAP; L21p-like; L21: ribosomal protein L21; PANTHER; PFAM; PROSITE; Ribosomal_L21; RIBOSOMAL_L21; Ribosomal_L21p; Ribosomal protein L21; Ribosomal protein L21, conserved site; seg; SEG; SUPERFAMILY; TIGRFAMs; unintegrated	intracellular anatomical structure; ribosome; RNA binding; structural constituent of ribosome; translation	GO:0003723; GO:0003735; GO:0005622; GO:0005840; GO:0006412
							Ca_01088	Ca_01088_v1.0_kabuli	Cicer arietinum	mRNA	Cicer arietinum CDC Frontier genome v1.0	Ca3	37525967	37531791	Ca3:37525967..37531791	sp|Q93ZW0|G6PD4_ARATH Glucose-6-phosphate 1-dehydrogenase 4, chloroplastic OS=Arabidopsis thaliana GN=At1g09420 PE=2 SV=1; sp|Q93ZW0|G6PD4_ARATH Inactive glucose-6-phosphate 1-dehydrogenase 4, chloroplastic OS=Arabidopsis thaliana OX=3702 GN=G6PD4 PE=1 SV=1; tr|G7KWH1|G7KWH1_MEDTR Glucose-6-phosphate 1-dehydrogenase OS=Medicago truncatula GN=MTR_7g111760 PE=3 SV=1	FAMILY NOT NAMED; G6PD_C; G6PDHDRGNASE; G6PD_N; GENE3D; Glucose-6-phosphate dehydrogenase; Glucose-6-phosphate dehydrogenase, C-terminal; Glucose-6-phosphate dehydrogenase, NAD-binding; Glyceraldehyde-3-phosphate dehydrogenase-like, C-terminal domain; NAD(P)-binding domain; NAD(P)-binding Rossmann-fold domains; no description; PANTHER; PFAM; PRINTS; seg; SEG; SUPERFAMILY; TIGRFAMs; unintegrated; …	glucose-6-phosphate dehydrogenase activity; glucose metabolic process; NADP binding; nucleotide binding; obsolete oxidation-reduction process	GO:0000166; GO:0004345; GO:0006006; GO:0050661; GO:0055114
							Ca_01089	Ca_01089_v1.0_kabuli	Cicer arietinum	mRNA	Cicer arietinum CDC Frontier genome v1.0	Ca3	37538096	37542808	Ca3:37538096..37542808	sp|O80522|GDL2_ARATH GDSL esterase/lipase At1g09390 OS=Arabidopsis thaliana GN=At1g09390 PE=2 SV=1; sp|O80522|GDL2_ARATH GDSL esterase/lipase At1g09390 OS=Arabidopsis thaliana OX=3702 GN=At1g09390 PE=2 SV=1; tr|G7KWH3|G7KWH3_MEDTR GDSL esterase/lipase OS=Medicago truncatula GN=MTR_7g111780 PE=4 SV=1	FAMILY NOT NAMED; LATERAL SIGNALING TARGET PROTEIN 2; Lipase, GDSL; Lipase_GDSL; PANTHER; PFAM; seg; SEG; unintegrated	lipid metabolic process	GO:0006629
5	DTM_AL2021	Ca3:39084979	3	39084979	2.5813e-07	6.58816	Ca_01262	Ca_01262_v1.0_kabuli	Cicer arietinum	mRNA	Cicer arietinum CDC Frontier genome v1.0	Ca3	38989769	38990108	Ca3:38989769..38990108	tr|K7L0I4|K7L0I4_SOYBN Uncharacterized protein OS=Glycine max PE=4 SV=1	COIL; coiled-coil; seg; SEG; unintegrated
							Ca_01263	Ca_01263_v1.0_kabuli	Cicer arietinum	mRNA	Cicer arietinum CDC Frontier genome v1.0	Ca3	39000032	39006280	Ca3:39000032..39006280	sp|Q7XBH4|MYB4_ORYSJ Myb-related protein Myb4 OS=Oryza sativa subsp. japonica GN=MYB4 PE=2 SV=2; sp|Q7XBH4|MYB4_ORYSJ Transcription factor MYB4 OS=Oryza sativa subsp. japonica OX=39947 GN=MYB4 PE=2 SV=2; tr|B7FN01|B7FN01_MEDTR Putative uncharacterized protein OS=Medicago truncatula PE=2 SV=1	COIL; coiled-coil; DUF3353; GENE3D; Homeodomain-like; HTH_MYB; Myb_DNA-binding; Myb domain, DNA-binding; MYB_LIKE; MYB-LIKE DNA-BINDING PROTEIN MYB; Myb-like domain; Myb transcription factor; no description; PANTHER; PFAM; PROFILE; Protein of unknown function DUF3353; SANT/Myb domain; SANT SWI3, ADA2, N-CoR and TFIIIB'' DNA-bin; seg; SEG; SMART; SUPERFAMILY; unintegrated	DNA binding; protein binding	GO:0003677; GO:0005515
							Ca_01264	Ca_01264_v1.0_kabuli	Cicer arietinum	mRNA	Cicer arietinum CDC Frontier genome v1.0	Ca3	39011456	39014297	Ca3:39011456..39014297	sp|O07051|LTAA_AERJA L-allo-threonine aldolase OS=Aeromonas jandaei GN=ltaA PE=1 SV=1; sp|Q8RXU4|THA1_ARATH Probable low-specificity L-threonine aldolase 1 OS=Arabidopsis thaliana OX=3702 GN=THA1 PE=1 SV=1; tr|I3SIF2|I3SIF2_MEDTR Uncharacterized protein OS=Medicago truncatula PE=2 SV=1	Aromatic amino acid beta-eliminating lyase/threonine aldolase; Beta_elim_lyase; GENE3D; no description; PANTHER; PFAM; PLP-dependent transferases; Pyridoxal phosphate-dependent transferase, major domain; Pyridoxal phosphate-dependent transferase, major region, subdomain 1; Pyridoxal phosphate-dependent transferase, major region, subdomain 2; seg; SEG; SUPERFAMILY; THREONINE ALDOLASE; unintegrated	amino acid metabolic process; catalytic activity; lyase activity; pyridoxal phosphate binding	GO:0003824; GO:0006520; GO:0016829; GO:0030170
							Ca_01265	Ca_01265_v1.0_kabuli	Cicer arietinum	mRNA	Cicer arietinum CDC Frontier genome v1.0	Ca3	39018981	39036771	Ca3:39018981..39036771	sp|Q499Y0|XPO4_XENLA Exportin-4 OS=Xenopus laevis OX=8355 GN=xpo4 PE=2 SV=1; sp|Q9ESJ0|XPO4_MOUSE Exportin-4 OS=Mus musculus GN=Xpo4 PE=1 SV=2; tr|K7KGZ3|K7KGZ3_SOYBN Uncharacterized protein OS=Glycine max PE=4 SV=1	Armadillo-like helical; Armadillo-type fold; ARM repeat; CRM1_C; CRM1 C-terminal domain; FAMILY NOT NAMED; GB DEF: T27C4.14 PROTEIN; GENE3D; no description; PANTHER; PFAM; seg; SEG; SUPERFAMILY; unintegrated	binding	GO:0005488
							Ca_01266	Ca_01266_v1.0_kabuli	Cicer arietinum	mRNA	Cicer arietinum CDC Frontier genome v1.0	Ca3	39046111	39047652	Ca3:39046111..39047652	sp|Q9SR00|PP213_ARATH Pentatricopeptide repeat-containing protein At3g04760, chloroplastic OS=Arabidopsis thaliana GN=At3g04760 PE=2 SV=1; sp|Q9SR00|PP213_ARATH Pentatricopeptide repeat-containing protein At3g04760, chloroplastic OS=Arabidopsis thaliana OX=3702 GN=At3g04760 PE=2 SV=1; tr|I1JRS8|I1JRS8_SOYBN Uncharacterized protein OS=Glycine max PE=4 SV=1	FAMILY NOT NAMED; GENE3D; no description; PANTHER; Pentatricopeptide repeat; PFAM; PPR; PPR_1; PPR_2; PPR: pentatricopeptide repeat domain; PROFILE; seg; SEG; SUPERFAMILY; Tetratricopeptide-like helical; TIGRFAMs; TPR-like; unintegrated	binding	GO:0005488
							Ca_01267	Ca_01267_v1.0_kabuli	Cicer arietinum	mRNA	Cicer arietinum CDC Frontier genome v1.0	Ca3	39048888	39050906	Ca3:39048888..39050906	sp|Q9LXA5|LRK91_ARATH L-type lectin-domain containing receptor kinase IX.1 OS=Arabidopsis thaliana GN=LECRK91 PE=2 SV=1; sp|Q9LXA5|LRK91_ARATH L-type lectin-domain containing receptor kinase IX.1 OS=Arabidopsis thaliana OX=3702 GN=LECRK91 PE=1 SV=1; tr|I1M2L5|I1M2L5_SOYBN Uncharacterized protein OS=Glycine max PE=4 SV=2	Concanavalin A-like lectin/glucanase; Concanavalin A-like lectin/glucanase, subgroup; Concanavalin A-like lectins/glucanases; FAMILY NOT NAMED; GENE3D; Lectin_legB; LECTIN_LEGUME_ALPHA; LECTIN_LEGUME_BETA; Legume lectin, alpha chain, conserved site; Legume lectin, beta chain, Mn/Ca-binding site; Legume lectin domain; no description; PANTHER; PFAM; Pkinase; PROFILE; PROSITE; PROTEIN_KINASE_ATP; Pr…	ATP binding; binding; protein kinase activity; protein phosphorylation; protein serine/threonine kinase activity; protein tyrosine kinase activity; sugar binding	GO:0004672; GO:0004674; GO:0004713; GO:0005488; GO:0005524; GO:0005529; GO:0006468
							Ca_01268	Ca_01268_v1.0_kabuli	Cicer arietinum	mRNA	Cicer arietinum CDC Frontier genome v1.0	Ca3	39052052	39061931	Ca3:39052052..39061931	sp|Q9SLI8|2AB2D_ARATH Probable serine/threonine protein phosphatase 2A regulatory subunit B''delta OS=Arabidopsis thaliana GN=B''DELTA PE=3 SV=1; sp|Q9SLI8|2AB2D_ARATH Probable serine/threonine protein phosphatase 2A regulatory subunit B''delta OS=Arabidopsis thaliana OX=3702 GN=B''DELTA PE=3 SV=1; tr|G7L1X9|G7L1X9_MEDTR Serine/threonine protein phosphatase 2A regulatory subunit B' subunit beta O…	EF-hand; EF_HAND_1; EF-Hand 1, calcium-binding site; EF-HAND 2; EF_HAND_2; EF_hand_5; EF-hand-like domain; FAMILY NOT NAMED; GENE3D; no description; PANTHER; PFAM; PROFILE; PROSITE; seg; SEG; SUPERFAMILY; unintegrated	calcium ion binding	GO:0005509
							Ca_01269	Ca_01269_v1.0_kabuli	Cicer arietinum	mRNA	Cicer arietinum CDC Frontier genome v1.0	Ca3	39065123	39065641	Ca3:39065123..39065641	sp|Q38867|CP19C_ARATH Peptidyl-prolyl cis-trans isomerase CYP19-3 OS=Arabidopsis thaliana GN=CYP19-3 PE=2 SV=2; sp|Q38867|CP19C_ARATH Peptidyl-prolyl cis-trans isomerase CYP19-3 OS=Arabidopsis thaliana OX=3702 GN=CYP19-3 PE=2 SV=2; tr|B5LWR0|B5LWR0_ZIZJJ Peptidyl-prolyl cis-trans isomerase OS=Ziziphus jujuba GN=CyP PE=2 SV=1	CSA_PPIASE_1; CSA_PPIASE_2; CSAPPISMRASE; CYCLOPHILIN; Cyclophilin-like; Cyclophilin-like peptidyl-prolyl cis-trans isomerase domain; Cyclophilin-type peptidyl-prolyl cis-trans isomerase, conserved site; FAMILY NOT NAMED; GENE3D; no description; PANTHER; PFAM; PRINTS; PROFILE; Pro_isomerase; PROSITE; seg; SEG; SUPERFAMILY; unintegrated	peptidyl-prolyl cis-trans isomerase activity; protein folding	GO:0003755; GO:0006457
							Ca_01270	Ca_01270_v1.0_kabuli	Cicer arietinum	mRNA	Cicer arietinum CDC Frontier genome v1.0	Ca3	39074086	39074748	Ca3:39074086..39074748	sp|Q8GWQ2|AHL20_ARATH AT-hook motif nuclear-localized protein 20 OS=Arabidopsis thaliana OX=3702 GN=AHL20 PE=2 SV=1; sp|Q9S7C9|ESCA_ARATH Putative DNA-binding protein ESCAROLA OS=Arabidopsis thaliana GN=ESC PE=2 SV=1; tr|I1LBS0|I1LBS0_SOYBN Uncharacterized protein OS=Glycine max PE=4 SV=1	AF0104/ALDC/Ptd012-like; Domain of unknown function DUF296; DUF296; GENE3D; no description; PFAM; PIR; Predicted AT-hook DNA-binding; Predicted AT-hook DNA-binding protein; seg; SEG; SUPERFAMILY; unintegrated
							Ca_01271	Ca_01271_v1.0_kabuli	Cicer arietinum	mRNA	Cicer arietinum CDC Frontier genome v1.0	Ca3	39081260	39085258	Ca3:39081260..39085258	sp|A1L4X7|AHL14_ARATH AT-hook motif nuclear-localized protein 14 OS=Arabidopsis thaliana OX=3702 GN=AHL14 PE=1 SV=1; sp|Q9S7C9|ESCA_ARATH Putative DNA-binding protein ESCAROLA OS=Arabidopsis thaliana GN=ESC PE=2 SV=1; tr|G7L2W9|G7L2W9_MEDTR Putative uncharacterized protein OS=Medicago truncatula GN=MTR_7g116320 PE=4 SV=1	AF0104/ALDC/Ptd012-like; Domain of unknown function DUF296; DUF296; GENE3D; no description; PFAM; seg; SEG; SUPERFAMILY; unintegrated
							Ca_01272	Ca_01272_v1.0_kabuli	Cicer arietinum	mRNA	Cicer arietinum CDC Frontier genome v1.0	Ca3	39093324	39095010	Ca3:39093324..39095010	sp|Q9EQS3|MYCBP_MOUSE C-Myc-binding protein OS=Mus musculus GN=Mycbp PE=2 SV=5; sp|Q9EQS3|MYCBP_MOUSE c-Myc-binding protein OS=Mus musculus OX=10090 GN=Mycbp PE=1 SV=5; tr|G7L2W7|G7L2W7_MEDTR C-Myc-binding protein OS=Medicago truncatula GN=MTR_7g116300 PE=4 SV=1	CMYCBINDINGP; FAMILY NOT NAMED; PANTHER; PRINTS; seg; SEG; unintegrated
							Ca_01273	Ca_01273_v1.0_kabuli	Cicer arietinum	mRNA	Cicer arietinum CDC Frontier genome v1.0	Ca3	39102898	39105782	Ca3:39102898..39105782	tr|G7L2X9|G7L2X9_MEDTR Putative uncharacterized protein OS=Medicago truncatula GN=MTR_7g116420 PE=4 SV=1	Domain of unknown function DUF239; Domain of unknown function DUF4409; DUF239; DUF4409; PFAM; seg; SEG; unintegrated
							Ca_01274	Ca_01274_v1.0_kabuli	Cicer arietinum	mRNA	Cicer arietinum CDC Frontier genome v1.0	Ca3	39109080	39137075	Ca3:39109080..39137075	sp|F4I893|ILA_ARATH Protein ILITYHIA OS=Arabidopsis thaliana OX=3702 GN=ILA PE=1 SV=1; sp|Q92616|GCN1L_HUMAN Translational activator GCN1 OS=Homo sapiens GN=GCN1L1 PE=1 SV=6; tr|G7L2Y0|G7L2Y0_MEDTR Translational activator GCN1 OS=Medicago truncatula GN=MTR_7g116430 PE=4 SV=1	Armadillo-like helical; Armadillo-type fold; ARM repeat; Domain of unknown function DUF3554; DUF3554; FAMILY NOT NAMED; GENE3D; HEAT_2; HEAT_EZ; HEAT_REPEAT; HEAT, type 2; no description; PANTHER; PFAM; PROFILE; seg; SEG; SUPERFAMILY; TRANSLATIONAL ACTIVATOR GCN1-RELATED; unintegrated	binding	GO:0005488
							Ca_01275	Ca_01275_v1.0_kabuli	Cicer arietinum	mRNA	Cicer arietinum CDC Frontier genome v1.0	Ca3	39140539	39143872	Ca3:39140539..39143872	sp|Q9M8Y5|LTL1_ARATH GDSL esterase/lipase LTL1 OS=Arabidopsis thaliana GN=LTL1 PE=2 SV=1; sp|Q9M8Y5|LTL1_ARATH GDSL esterase/lipase LTL1 OS=Arabidopsis thaliana OX=3702 GN=LTL1 PE=2 SV=1; tr|G7L2Y6|G7L2Y6_MEDTR GDSL esterase/lipase OS=Medicago truncatula GN=MTR_7g116500 PE=4 SV=1	FAMILY NOT NAMED; LATERAL SIGNALING TARGET PROTEIN 2; Lipase, GDSL; Lipase_GDSL; PANTHER; PFAM; seg; SEG; unintegrated	lipid metabolic process	GO:0006629
							Ca_01276	Ca_01276_v1.0_kabuli	Cicer arietinum	mRNA	Cicer arietinum CDC Frontier genome v1.0	Ca3	39180171	39181750	Ca3:39180171..39181750	sp|Q8LB81|GDL79_ARATH GDSL esterase/lipase At5g33370 OS=Arabidopsis thaliana GN=At5g33370 PE=2 SV=1; sp|Q8LB81|GDL79_ARATH GDSL esterase/lipase At5g33370 OS=Arabidopsis thaliana OX=3702 GN=At5g33370 PE=2 SV=1; tr|G7L2Y9|G7L2Y9_MEDTR GDSL esterase/lipase OS=Medicago truncatula GN=MTR_7g116520 PE=4 SV=1	FAMILY NOT NAMED; LATERAL SIGNALING TARGET PROTEIN 2; Lipase, GDSL; Lipase_GDSL; PANTHER; PFAM; unintegrated	lipid metabolic process	GO:0006629

## Sheet: chromosome 4
S.No.	Trait	SNP	Chromosome	Position	P.value	log10(p)	Name	Unique Name	Organism	Type	Genome/Transcriptome	Chromosome/Scaffold	Start position	Stop position	Location	BLAST	InterPro	GO Term	GO Accession	GenBank Keyword
1	HI_AN2022	Ca4:5907421	4	5907421	9.70208e-07	6.01314	Ca_03648	Ca_03648_v1.0_kabuli	Cicer arietinum	mRNA	Cicer arietinum CDC Frontier genome v1.0	Ca4	5995053	6004232	Ca4:5995053..6004232	sp|Q84JM4|TPR3_ARATH Topless-related protein 3 OS=Arabidopsis thaliana GN=TPR3 PE=1 SV=1; sp|Q84JM4|TPR3_ARATH Topless-related protein 3 OS=Arabidopsis thaliana OX=3702 GN=TPR3 PE=1 SV=1; tr|Q2HW32|Q2HW32_MEDTR Lissencephaly type-1-like homology motif; CTLH, C-terminal to LisH motif; Nitrous oxide reductase, N-terminal; WD40-like; Quinonprotein alcohol dehydrogenase-like OS=Medicago truncatula GN…	C-terminal to LisH motif.; CTLH; CTLH, C-terminal LisH motif; FAMILY NOT NAMED; GENE3D; LISH; LisH dimerisation motif; Lissencephaly type-1-like homology motif; no description; PANTHER; PFAM; PROFILE; PROSITE; seg; SEG; SMART; SUBFAMILY NOT NAMED; SUPERFAMILY; unintegrated; WD40; WD40 repeat; WD40 repeat, conserved site; WD40-repeat-containing domain; WD40 repeat-like; WD40 repeats; WD40/YVTN rep…	protein binding	GO:0005515
							Ca_03649	Ca_03649_v1.0_kabuli	Cicer arietinum	mRNA	Cicer arietinum CDC Frontier genome v1.0	Ca4	5986049	5987581	Ca4:5986049..5987581	sp|Q0WRB2|P2C73_ARATH Probable protein phosphatase 2C 73 OS=Arabidopsis thaliana GN=PPC6-7 PE=2 SV=1; sp|Q0WRB2|P2C73_ARATH Probable protein phosphatase 2C 73 OS=Arabidopsis thaliana OX=3702 GN=PPC6-7 PE=2 SV=1; tr|Q2HW33|Q2HW33_MEDTR Protein phosphatase 2C-like OS=Medicago truncatula GN=MTR_1g083690 PE=4 SV=1	FAMILY NOT NAMED; GENE3D; no description; PANTHER; PFAM; PP2C; PP2C-like; Protein phosphatase 2C; PROTEIN PHOSPHATASE 2C DELTA; Protein phosphatase 2C-like; seg; SEG; Serine/threonine phosphatases, family 2C, ca; SMART; SUPERFAMILY; unintegrated	catalytic activity	GO:0003824
							Ca_03650	Ca_03650_v1.0_kabuli	Cicer arietinum	mRNA	Cicer arietinum CDC Frontier genome v1.0	Ca4	5970693	5981410	Ca4:5970693..5981410	sp|Q9LRZ5|PLDP1_ARATH Phospholipase D p1 OS=Arabidopsis thaliana GN=PLDP1 PE=2 SV=1; sp|Q9LRZ5|PLDZ1_ARATH Phospholipase D zeta 1 OS=Arabidopsis thaliana OX=3702 GN=PLDZETA1 PE=1 SV=1; tr|A2Q157|A2Q157_MEDTR Phospholipase D/Transphosphatidylase; Pleckstrin-like OS=Medicago truncatula GN=MtrDRAFT_AC147963g27v2 PE=4 SV=1	FAMILY NOT NAMED; GENE3D; no description; PANTHER; PFAM; PH_DOMAIN; PH domain-like; Phospholipase D; Phospholipase D. Active site motifs.; Phospholipase D, eukaryota; Phospholipase D, eukaryotic type; Phospholipase D-like domain; Phospholipase D/nuclease; Phospholipase D/Transphosphatidylase; PHOSPHOLIPASE D ZETA; PIR; PLD; PLDc; PLDc_2; Pleckstrin homology domain; Pleckstrin homology domain.; Pl…	catalytic activity; metabolic process; phospholipid binding; protein binding	GO:0003824; GO:0005515; GO:0005543; GO:0008152
							Ca_03651	Ca_03651_v1.0_kabuli	Cicer arietinum	mRNA	Cicer arietinum CDC Frontier genome v1.0	Ca4	5964783	5967613	Ca4:5964783..5967613	tr|G7I8S7|G7I8S7_MEDTR Uncharacterized protein OS=Medicago truncatula GN=MTR_1g083600 PE=2 SV=1	BINDING; COIL; coiled-coil; FAMILY NOT NAMED; GENE3D; no description; PANTHER; PROFILE; seg; SEG; Tetratricopeptide-like helical; Tetratricopeptide repeat; Tetratricopeptide repeat-containing domain; TPR; TPR_REGION; unintegrated	binding; protein binding	GO:0005488; GO:0005515
							Ca_03652	Ca_03652_v1.0_kabuli	Cicer arietinum	mRNA	Cicer arietinum CDC Frontier genome v1.0	Ca4	5956629	5960241	Ca4:5956629..5960241	sp|O80494|P2B15_ARATH F-box protein PP2-B15 OS=Arabidopsis thaliana GN=PP2B15 PE=2 SV=2; sp|O80494|P2B15_ARATH F-box protein PP2-B15 OS=Arabidopsis thaliana OX=3702 GN=PP2B15 PE=2 SV=2; tr|G7I8S6|G7I8S6_MEDTR F-box protein PP2-B3 OS=Medicago truncatula GN=MTR_1g083580 PE=4 SV=1	A Receptor for Ubiquitination Targets; FBOX; F-box domain; F-box domain, cyclin-like; F-box-like; GENE3D; no description; PFAM; PP2; PROFILE; seg; SEG; SMART; SUPERFAMILY; unintegrated	protein binding	GO:0005515
							Ca_03653	Ca_03653_v1.0_kabuli	Cicer arietinum	mRNA	Cicer arietinum CDC Frontier genome v1.0	Ca4	5946277	5950533	Ca4:5946277..5950533	sp|Q9ZQ47|GRDP1_ARATH Glycine-rich domain-containing protein 1 OS=Arabidopsis thaliana OX=3702 GN=GRDP1 PE=2 SV=1; tr|G7I8S2|G7I8S2_MEDTR Putative uncharacterized protein OS=Medicago truncatula GN=MTR_1g083540 PE=4 SV=1	COIL; coiled-coil; DUF1399; PFAM; Protein of unknown function DUF1399; seg; SEG; unintegrated
							Ca_03654	Ca_03654_v1.0_kabuli	Cicer arietinum	mRNA	Cicer arietinum CDC Frontier genome v1.0	Ca4	5939801	5942573	Ca4:5939801..5942573	sp|Q8RXK7|PME41_ARATH Probable pectinesterase/pectinesterase inhibitor 41 OS=Arabidopsis thaliana GN=PME41 PE=2 SV=2; sp|Q8RXK7|PME41_ARATH Probable pectinesterase/pectinesterase inhibitor 41 OS=Arabidopsis thaliana OX=3702 GN=PME41 PE=2 SV=2; tr|G7I8S0|G7I8S0_MEDTR Pectinesterase OS=Medicago truncatula GN=MTR_1g083520 PE=3 SV=1	FAMILY NOT NAMED; GENE3D; METHYLESTERASE INHIBITOR-RELATED; no description; PANTHER; Pectinesterase; PECTINESTERASE_2; Pectinesterase, active site; Pectinesterase, catalytic; Pectin lyase fold; Pectin lyase fold/virulence factor; Pectin lyase-like; PFAM; PROSITE; seg; SEG; SUPERFAMILY; unintegrated	cell wall; cell wall modification; pectinesterase activity	GO:0005618; GO:0030599; GO:0042545
							Ca_03655	Ca_03655_v1.0_kabuli	Cicer arietinum	mRNA	Cicer arietinum CDC Frontier genome v1.0	Ca4	5936414	5938256	Ca4:5936414..5938256	sp|Q3E8Z8|PME28_ARATH Putative pectinesterase/pectinesterase inhibitor 28 OS=Arabidopsis thaliana GN=PME28 PE=2 SV=1; sp|Q3E8Z8|PME28_ARATH Putative pectinesterase/pectinesterase inhibitor 28 OS=Arabidopsis thaliana OX=3702 GN=PME28 PE=2 SV=1; tr|G7I8R9|G7I8R9_MEDTR Pectinesterase OS=Medicago truncatula GN=MTR_1g083510 PE=3 SV=1	FAMILY NOT NAMED; GENE3D; METHYLESTERASE INHIBITOR-RELATED; no description; PANTHER; Pectinesterase; PECTINESTERASE_2; Pectinesterase, active site; Pectinesterase, catalytic; Pectinesterase inhibitor; Pectin lyase fold; Pectin lyase fold/virulence factor; Pectin lyase-like; PFAM; Plant invertase/pectin methylesterase inhibi; Plant invertase/pectin methylesterase inhibitor; PMEI; PME_inhib: pectin…	cell wall; cell wall modification; enzyme inhibitor activity; pectinesterase activity	GO:0004857; GO:0005618; GO:0030599; GO:0042545
							Ca_03656	Ca_03656_v1.0_kabuli	Cicer arietinum	mRNA	Cicer arietinum CDC Frontier genome v1.0	Ca4	5932088	5933975	Ca4:5932088..5933975	sp|Q3E8Z8|PME28_ARATH Putative pectinesterase/pectinesterase inhibitor 28 OS=Arabidopsis thaliana GN=PME28 PE=2 SV=1; sp|Q8GX86|PME21_ARATH Probable pectinesterase/pectinesterase inhibitor 21 OS=Arabidopsis thaliana OX=3702 GN=PME21 PE=2 SV=2; tr|G7I8R5|G7I8R5_MEDTR Pectinesterase OS=Medicago truncatula GN=MTR_1g083470 PE=3 SV=1	FAMILY NOT NAMED; GENE3D; METHYLESTERASE INHIBITOR-RELATED; no description; PANTHER; Pectinesterase; PECTINESTERASE_2; Pectinesterase, active site; Pectinesterase, catalytic; Pectinesterase inhibitor; Pectin lyase fold; Pectin lyase fold/virulence factor; Pectin lyase-like; PFAM; Plant invertase/pectin methylesterase inhibi; Plant invertase/pectin methylesterase inhibitor; PMEI; PME_inhib: pectin…	cell wall; cell wall modification; enzyme inhibitor activity; pectinesterase activity	GO:0004857; GO:0005618; GO:0030599; GO:0042545
							Ca_03657	Ca_03657_v1.0_kabuli	Cicer arietinum	mRNA	Cicer arietinum CDC Frontier genome v1.0	Ca4	5923904	5925526	Ca4:5923904..5925526	sp|O65729|RL18_CICAR 60S ribosomal protein L18 (Fragment) OS=Cicer arietinum GN=RPL18 PE=2 SV=1; sp|O65729|RL18_CICAR 60S ribosomal protein L18 (Fragment) OS=Cicer arietinum OX=3827 GN=RPL18 PE=2 SV=1; tr|I1JQM9|I1JQM9_SOYBN Uncharacterized protein OS=Glycine max PE=4 SV=1	60S RIBOSOMAL PROTEIN L18; GENE3D; no description; PANTHER; PFAM; Ribosomal_L18e; Ribosomal protein L18e; Ribosomal protein L18e/L15P; Ribosomal proteins L15p and L18e; seg; SEG; SUPERFAMILY; unintegrated	intracellular anatomical structure; ribosome; structural constituent of ribosome; translation	GO:0003735; GO:0005622; GO:0005840; GO:0006412
							Ca_03658	Ca_03658_v1.0_kabuli	Cicer arietinum	mRNA	Cicer arietinum CDC Frontier genome v1.0	Ca4	5909030	5920708	Ca4:5909030..5920708	sp|Q8LD26|DRMH3_ARATH Dormancy-associated protein homolog 3 OS=Arabidopsis thaliana OX=3702 GN=At1g56220 PE=1 SV=1; tr|G7I8R3|G7I8R3_MEDTR Putative uncharacterized protein OS=Medicago truncatula GN=MTR_1g083450 PE=4 SV=1	Auxin_repressed; Dormancyauxin associated; Folate_rec; Folate receptor-like; PFAM; seg; SEG; unintegrated
							Ca_03659	Ca_03659_v1.0_kabuli	Cicer arietinum	mRNA	Cicer arietinum CDC Frontier genome v1.0	Ca4	5905376	5906530	Ca4:5905376..5906530	sp|Q9M9W1|RL222_ARATH 60S ribosomal protein L22-2 OS=Arabidopsis thaliana GN=RPL22B PE=2 SV=1; sp|Q9M9W1|RL222_ARATH 60S ribosomal protein L22-2 OS=Arabidopsis thaliana OX=3702 GN=RPL22B PE=2 SV=1; tr|G7I8Q9|G7I8Q9_MEDTR 60S ribosomal protein L22-2 OS=Medicago truncatula GN=MTR_1g083430 PE=2 SV=1	60S RIBOSOMAL PROTEIN L22; PANTHER; PFAM; Ribosomal_L22e; Ribosomal protein L22e; seg; SEG; unintegrated	intracellular anatomical structure; ribosome; structural constituent of ribosome; translation	GO:0003735; GO:0005622; GO:0005840; GO:0006412
							Ca_03660	Ca_03660_v1.0_kabuli	Cicer arietinum	mRNA	Cicer arietinum CDC Frontier genome v1.0	Ca4	5903883	5904320	Ca4:5903883..5904320
							Ca_03661	Ca_03661_v1.0_kabuli	Cicer arietinum	mRNA	Cicer arietinum CDC Frontier genome v1.0	Ca4	5898540	5900123	Ca4:5898540..5900123	tr|G7I8Q8|G7I8Q8_MEDTR Uncharacterized protein OS=Medicago truncatula GN=MTR_1g083420 PE=4 SV=1	HIG1; HIG_1_N; Hypoxia induced protein, domain; PFAM; PROFILE; seg; SEG; unintegrated
							Ca_03662	Ca_03662_v1.0_kabuli	Cicer arietinum	mRNA	Cicer arietinum CDC Frontier genome v1.0	Ca4	5892942	5895206	Ca4:5892942..5895206	sp|P10978|POLX_TOBAC Retrovirus-related Pol polyprotein from transposon TNT 1-94 OS=Nicotiana tabacum OX=4097 PE=2 SV=1; sp|P10978|POLX_TOBAC Retrovirus-related Pol polyprotein from transposon TNT 1-94 OS=Nicotiana tabacum PE=2 SV=1; tr|A5BE46|A5BE46_VITVI Putative uncharacterized protein (Fragment) OS=Vitis vinifera GN=VITISV_025855 PE=4 SV=1	DNA/RNA polymerases; FAMILY NOT NAMED; GENE3D; INTEGRASE; Integrase, catalytic core; no description; PANTHER; PFAM; PROFILE; Reverse transcriptase, RNA-dependent DNA polymerase; Ribonuclease H-like; Ribonuclease H-like domain; RVT_2; seg; SEG; SUPERFAMILY; unintegrated	DNA integration; nucleic acid binding	GO:0003676; GO:0015074
							Ca_03663	Ca_03663_v1.0_kabuli	Cicer arietinum	mRNA	Cicer arietinum CDC Frontier genome v1.0	Ca4	5862152	5864547	Ca4:5862152..5864547	sp|O22315|SRSF1_ARATH Pre-mRNA-splicing factor SF2 OS=Arabidopsis thaliana GN=SF2 PE=1 SV=1; sp|Q9XFR5|SR30_ARATH Serine/arginine-rich splicing factor SR30 OS=Arabidopsis thaliana OX=3702 GN=SR30 PE=1 SV=1; tr|I3SZD8|I3SZD8_MEDTR Uncharacterized protein OS=Medicago truncatula PE=2 SV=1	GENE3D; no description; Nucleotide-binding, alpha-beta plait; PANTHER; PFAM; PROFILE; RNA-binding domain, RBD; RNA recognition motif; RNA recognition motif domain; RRM; RRM_1; seg; SEG; SMART; SPLICING FACTOR, ARGININE/SERINE-RICH; SUPERFAMILY; unintegrated	nucleic acid binding; nucleotide binding	GO:0000166; GO:0003676
							Ca_03664	Ca_03664_v1.0_kabuli	Cicer arietinum	mRNA	Cicer arietinum CDC Frontier genome v1.0	Ca4	5849809	5855912	Ca4:5849809..5855912	sp|O82239|RFI2_ARATH E3 ubiquitin-protein ligase RFI2 OS=Arabidopsis thaliana OX=3702 GN=RFI2 PE=1 SV=2; tr|G7I8Q2|G7I8Q2_MEDTR Putative uncharacterized protein OS=Medicago truncatula GN=MTR_1g083390 PE=4 SV=1	FAMILY NOT NAMED; GENE3D; no description; PANTHER; PFAM; PROFILE; Ring finger; RING/U-box; seg; SEG; SMART; SUBFAMILY NOT NAMED; SUPERFAMILY; unintegrated; zf-RING_2; ZF_RING_2; Zinc finger, RING/FYVE/PHD-type; Zinc finger, RING-type	protein binding; zinc ion binding	GO:0005515; GO:0008270
							Ca_03665	Ca_03665_v1.0_kabuli	Cicer arietinum	mRNA	Cicer arietinum CDC Frontier genome v1.0	Ca4	5841169	5841834	Ca4:5841169..5841834	sp|Q9M0L0|DRE1A_ARATH Dehydration-responsive element-binding protein 1A OS=Arabidopsis thaliana GN=DREB1A PE=1 SV=2; sp|Q9SGJ6|DRE1E_ARATH Dehydration-responsive element-binding protein 1E OS=Arabidopsis thaliana OX=3702 GN=DREB1E PE=2 SV=1; tr|G7KDI1|G7KDI1_MEDTR Dehydration-responsive element-binding protein 1F OS=Medicago truncatula GN=MTR_5g010940 PE=2 SV=1	AP2; AP2_ERF; AP2/ERF domain; DNA-binding domain; DNA-binding domain in plant proteins such as; DNA-binding, integrase-type; ETHRSPELEMNT; GENE3D; no description; PFAM; PRINTS; PROFILE; seg; SEG; SMART; SUPERFAMILY; unintegrated	DNA binding; DNA-binding transcription factor activity	GO:0003677; GO:0003700
							Ca_03666	Ca_03666_v1.0_kabuli	Cicer arietinum	mRNA	Cicer arietinum CDC Frontier genome v1.0	Ca4	5834682	5836081	Ca4:5834682..5836081	sp|Q5J907|TCTP_ELAGV Translationally-controlled tumor protein homolog OS=Elaeis guineensis var. tenera GN=TCTP PE=1 SV=1; sp|Q5J907|TCTP_ELAGV Translationally-controlled tumor protein homolog OS=Elaeis guineensis var. tenera OX=51953 GN=TCTP PE=2 SV=1; tr|D7U9U6|D7U9U6_VITVI Putative uncharacterized protein OS=Vitis vinifera GN=VIT_14s0060g02270 PE=4 SV=1	FAMILY NOT NAMED; GENE3D; Mss4-like; Mss4/translationally controlled tumour-associated TCTP; no description; PANTHER; PFAM; PRINTS; PROSITE; seg; SEG; SUPERFAMILY; TCTP; TCTP_1; TCTP_2; TCTPROTEIN; Translationally controlled tumour protein; Translationally controlled tumour protein, conserved site; unintegrated
							Ca_03667	Ca_03667_v1.0_kabuli	Cicer arietinum	mRNA	Cicer arietinum CDC Frontier genome v1.0	Ca4	5827206	5830655	Ca4:5827206..5830655	sp|P54776|PRS6A_SOLLC 26S protease regulatory subunit 6A homolog OS=Solanum lycopersicum GN=TBP1 PE=2 SV=1; sp|Q9SEI2|PS6AA_ARATH 26S proteasome regulatory subunit 6A homolog A OS=Arabidopsis thaliana OX=3702 GN=RPT5A PE=1 SV=1; tr|I1LBA2|I1LBA2_SOYBN Uncharacterized protein OS=Glycine max PE=4 SV=1	26Sp45: 26S proteasome subunit P45 family; 26S PROTEASE REGULATORY SUBUNIT 6A; 26S proteasome subunit P45; AAA; AAA+ ATPase domain; ATPase, AAA-type, conserved site; ATPase, AAA-type, core; ATPases associated with a variety of cellula; COIL; coiled-coil; FAMILY NOT NAMED; GENE3D; no description; PANTHER; PFAM; P-loop containing nucleoside triphosphate hydrolases; PROSITE; seg; SEG; SMART; SUPERFA…	ATP binding; cytoplasm; hydrolase activity; nucleotide binding; protein catabolic process; ribonucleoside triphosphate phosphatase activity	GO:0000166; GO:0005524; GO:0005737; GO:0016787; GO:0017111; GO:0030163
							Ca_03668	Ca_03668_v1.0_kabuli	Cicer arietinum	mRNA	Cicer arietinum CDC Frontier genome v1.0	Ca4	5823201	5823563	Ca4:5823201..5823563	sp|Q8L9P8|RLF33_ARATH Protein RALF-like 33 OS=Arabidopsis thaliana OX=3702 GN=RALFL33 PE=2 SV=1; sp|Q945T0|RALF_TOBAC Rapid alkalinization factor OS=Nicotiana tabacum GN=RALF PE=1 SV=1; tr|I1NJ14|I1NJ14_SOYBN Uncharacterized protein OS=Glycine max PE=4 SV=1	PFAM; RALF; Rapid ALkalinization Factor; seg; SEG; unintegrated
							Ca_03669	Ca_03669_v1.0_kabuli	Cicer arietinum	mRNA	Cicer arietinum CDC Frontier genome v1.0	Ca4	5809879	5811219	Ca4:5809879..5811219	sp|O82089|CCH_ARATH Copper transport protein CCH OS=Arabidopsis thaliana GN=CCH PE=1 SV=1; sp|Q84J88|HIP36_ARATH Heavy metal-associated isoprenylated plant protein 36 OS=Arabidopsis thaliana OX=3702 GN=HIPP36 PE=2 SV=1; tr|G7I8P5|G7I8P5_MEDTR Putative uncharacterized protein OS=Medicago truncatula GN=MTR_1g083310 PE=4 SV=1	CHLOROPLAST-TARGETED COPPER CHAPERONE; FAMILY NOT NAMED; GENE3D; Heavy metal-associated domain, HMA; HMA; HMA_2; HMA, heavy metal-associated domain; no description; PANTHER; PFAM; PROFILE; seg; SEG; SUPERFAMILY; unintegrated	metal ion binding; metal ion transport	GO:0030001; GO:0046872
2	PY_DN2021	Ca4:6352125	4	6352125	1.86034e-07	6.73041	Ca_03598	Ca_03598_v1.0_kabuli	Cicer arietinum	mRNA	Cicer arietinum CDC Frontier genome v1.0	Ca4	6427327	6428676	Ca4:6427327..6428676	sp|P18549|CEFD_STRC2 Isopenicillin N epimerase OS=Streptomyces clavuligerus (strain ATCC 27064 / DSM 738 / JCM 4710 / NBRC 13307 / NCIMB 12785 / NRRL 3585 / VKM Ac-602) GN=cefD PE=1 SV=3; sp|Q3E6S9|CNIF3_ARATH Probable L-cysteine desulfhydrase, chloroplastic OS=Arabidopsis thaliana OX=3702 GN=CpNIFS3 PE=1 SV=1; tr|I3SQB9|I3SQB9_MEDTR Uncharacterized protein OS=Medicago truncatula PE=2 SV=1	Aminotran_5; Aminotransferase, class V/Cysteine desulfurase; FAMILY NOT NAMED; GENE3D; no description; PANTHER; PFAM; PLP-dependent transferases; Pyridoxal phosphate-dependent transferase, major domain; Pyridoxal phosphate-dependent transferase, major region, subdomain 1; seg; SEG; SUBFAMILY NOT NAMED; SUPERFAMILY; unintegrated
							Ca_03599	Ca_03599_v1.0_kabuli	Cicer arietinum	mRNA	Cicer arietinum CDC Frontier genome v1.0	Ca4	6404011	6404814	Ca4:6404011..6404814	tr|K7LJE8|K7LJE8_SOYBN Uncharacterized protein OS=Glycine max PE=4 SV=1	seg; SEG; unintegrated
							Ca_03600	Ca_03600_v1.0_kabuli	Cicer arietinum	mRNA	Cicer arietinum CDC Frontier genome v1.0	Ca4	6398757	6400910	Ca4:6398757..6400910	sp|Q9FMF6|PP444_ARATH Pentatricopeptide repeat-containing protein At5g64320, mitochondrial OS=Arabidopsis thaliana GN=At5g64320 PE=2 SV=1; sp|Q9LFF1|PP281_ARATH Pentatricopeptide repeat-containing protein At3g53700, chloroplastic OS=Arabidopsis thaliana OX=3702 GN=MEE40 PE=2 SV=1; tr|K7N2H0|K7N2H0_SOYBN Uncharacterized protein OS=Glycine max PE=4 SV=1	FAMILY NOT NAMED; GENE3D; no description; PANTHER; Pentatricopeptide repeat; PFAM; PPR; PPR_2; PPR_3; PPR: pentatricopeptide repeat domain; PROFILE; seg; SEG; SUBFAMILY NOT NAMED; Tetratricopeptide-like helical; TIGRFAMs; unintegrated
							Ca_03601	Ca_03601_v1.0_kabuli	Cicer arietinum	mRNA	Cicer arietinum CDC Frontier genome v1.0	Ca4	6390289	6394129	Ca4:6390289..6394129	sp|F4K1B4|NEAP2_ARATH Nuclear envelope-associated protein 2 OS=Arabidopsis thaliana OX=3702 GN=NEAP2 PE=1 SV=1; sp|Q6CMB5|SP110_KLULA Spindle pole body component 110 OS=Kluyveromyces lactis (strain ATCC 8585 / CBS 2359 / DSM 70799 / NBRC 1267 / NRRL Y-1140 / WM37) GN=SPC110 PE=3 SV=1; tr|I1NEV1|I1NEV1_SOYBN Uncharacterized protein OS=Glycine max PE=4 SV=1	COIL; coiled-coil; seg; SEG; unintegrated
							Ca_03602	Ca_03602_v1.0_kabuli	Cicer arietinum	mRNA	Cicer arietinum CDC Frontier genome v1.0	Ca4	6387118	6389269	Ca4:6387118..6389269	sp|Q9M2K6|E13L1_ARATH Glucan endo-1,3-beta-glucosidase-like protein 1 OS=Arabidopsis thaliana GN=At3g58100 PE=1 SV=2; sp|Q9M2K6|PDCB5_ARATH PLASMODESMATA CALLOSE-BINDING PROTEIN 5 OS=Arabidopsis thaliana OX=3702 GN=PDCB5 PE=2 SV=2; tr|K7LJF0|K7LJF0_SOYBN Uncharacterized protein OS=Glycine max PE=4 SV=1	FAMILY NOT NAMED; GENE3D; Glycoside hydrolase, subgroup, catalytic domain; no description; PANTHER; PFAM; Possibly involved in carbohydrate binding; PRICHEXTENSN; PRINTS; PROFILE; PROKAR_LIPOPROTEIN; seg; SEG; SMART; SUBFAMILY NOT NAMED; unintegrated; X8
							Ca_03603	Ca_03603_v1.0_kabuli	Cicer arietinum	mRNA	Cicer arietinum CDC Frontier genome v1.0	Ca4	6362550	6366614	Ca4:6362550..6366614	sp|Q8LEB6|Y5185_ARATH Probable receptor-like protein kinase At5g18500 OS=Arabidopsis thaliana OX=3702 GN=At5g18500 PE=2 SV=1; sp|Q9SJG2|Y2296_ARATH Probable receptor-like protein kinase At2g42960 OS=Arabidopsis thaliana GN=At2g42960 PE=3 SV=1; tr|I1JR21|I1JR21_SOYBN Uncharacterized protein OS=Glycine max PE=4 SV=1	COIL; coiled-coil; FAMILY NOT NAMED; GENE3D; no description; PANTHER; PFAM; Pkinase; PROFILE; PROSITE; PROTEIN_KINASE_ATP; Protein kinase, ATP binding site; Protein kinase, catalytic domain; PROTEIN_KINASE_DOM; Protein kinase-like domain; Protein kinase-like (PK-like); PROTEIN_KINASE_ST; seg; SEG; Serine/threonine- / dual-specificity protein kinase, catalytic domain; Serine/threonine-protein kina…
							Ca_03604	Ca_03604_v1.0_kabuli	Cicer arietinum	mRNA	Cicer arietinum CDC Frontier genome v1.0	Ca4	6360104	6360394	Ca4:6360104..6360394	tr|G7IAA9|G7IAA9_MEDTR Putative uncharacterized protein OS=Medicago truncatula GN=MTR_1g084780 PE=4 SV=1	seg; SEG; unintegrated
							Ca_03605	Ca_03605_v1.0_kabuli	Cicer arietinum	mRNA	Cicer arietinum CDC Frontier genome v1.0	Ca4	6349312	6352378	Ca4:6349312..6352378	sp|P51137|MSK1_MEDSA Glycogen synthase kinase-3 homolog MsK-1 OS=Medicago sativa GN=MSK-1 PE=2 SV=1; sp|P51137|MSK1_MEDSA Glycogen synthase kinase-3 homolog MsK-1 OS=Medicago sativa OX=3879 GN=MSK-1 PE=2 SV=1; tr|I1LB09|I1LB09_SOYBN Uncharacterized protein OS=Glycine max PE=4 SV=1	FAMILY NOT NAMED; GENE3D; no description; PANTHER; PFAM; Pkinase; PROFILE; PROSITE; PROTEIN_KINASE_ATP; Protein kinase, ATP binding site; Protein kinase, catalytic domain; PROTEIN_KINASE_DOM; Protein kinase-like domain; Protein kinase-like (PK-like); PROTEIN_KINASE_ST; seg; SEG; Serine/threonine- / dual-specificity protein kinase, catalytic domain; Serine/threonine-protein kinase, active site; Se…
							Ca_03606	Ca_03606_v1.0_kabuli	Cicer arietinum	mRNA	Cicer arietinum CDC Frontier genome v1.0	Ca4	6343621	6344193	Ca4:6343621..6344193	sp|Q0JP11|C3H3_ORYSJ Zinc finger CCCH domain-containing protein 3 OS=Oryza sativa subsp. japonica GN=Os01g0252200 PE=2 SV=2; sp|Q0JP11|C3H3_ORYSJ Zinc finger CCCH domain-containing protein 3 OS=Oryza sativa subsp. japonica OX=39947 GN=Os01g0252200 PE=2 SV=2; tr|G7IAA7|G7IAA7_MEDTR Uncharacterized protein OS=Medicago truncatula GN=MTR_1g084750 PE=2 SV=1	C2H2 and C2HC zinc fingers; FAMILY NOT NAMED; GENE3D; no description; PANTHER; PFAM; PROFILE; seg; SEG; SMART; SUPERFAMILY; unintegrated; ZF_C3H1; zf-U1; zinc finger; Zinc finger, CCCH-type; Zinc finger, U1-C type
							Ca_03607	Ca_03607_v1.0_kabuli	Cicer arietinum	mRNA	Cicer arietinum CDC Frontier genome v1.0	Ca4	6338462	6339908	Ca4:6338462..6339908	sp|O07883|PCP_THELI Pyrrolidone-carboxylate peptidase OS=Thermococcus litoralis GN=pcp PE=1 SV=1; sp|O07883|PCP_THELN Pyrrolidone-carboxylate peptidase OS=Thermococcus litoralis (strain ATCC 51850 / DSM 5473 / JCM 8560 / NS-C) OX=523849 GN=pcp PE=1 SV=1; tr|G7IAA5|G7IAA5_MEDTR Pyrrolidone-carboxylate peptidase OS=Medicago truncatula GN=MTR_1g084740 PE=2 SV=1	FAMILY NOT NAMED; GENE3D; no description; PANTHER; Peptidase_C15; Peptidase C15, pyroglutamyl peptidase I; Peptidase C15, pyroglutamyl peptidase I-like; PFAM; Pyrrolidone carboxyl peptidase (pyroglutamate aminopeptidase); seg; SEG; SUPERFAMILY; unintegrated
							Ca_03608	Ca_03608_v1.0_kabuli	Cicer arietinum	mRNA	Cicer arietinum CDC Frontier genome v1.0	Ca4	6328406	6331313	Ca4:6328406..6331313	sp|Q9LZ98|AB20I_ARATH ABC transporter I family member 20 OS=Arabidopsis thaliana GN=ABCI20 PE=2 SV=1; sp|Q9LZ98|AB20I_ARATH ABC transporter I family member 20 OS=Arabidopsis thaliana OX=3702 GN=ABCI20 PE=2 SV=1; tr|G7IAA4|G7IAA4_MEDTR ABC transporter family protein OS=Medicago truncatula GN=MTR_1g084720 PE=4 SV=1	AAA_21; AAA+ ATPase domain; ABC_TRANSPORTER_2; ABC transporter-like; ATPases associated with a variety of cellula; FAMILY NOT NAMED; GENE3D; no description; PANTHER; PFAM; P-loop containing nucleoside triphosphate hydrolases; PROFILE; seg; SEG; SMART; SUPERFAMILY; unintegrated
							Ca_03609	Ca_03609_v1.0_kabuli	Cicer arietinum	mRNA	Cicer arietinum CDC Frontier genome v1.0	Ca4	6325932	6327154	Ca4:6325932..6327154	sp|C7G304|GOLS2_SOLLC Galactinol synthase 2 OS=Solanum lycopersicum GN=GOLS2 PE=2 SV=1; sp|C7G304|GOLS2_SOLLC Galactinol synthase 2 OS=Solanum lycopersicum OX=4081 GN=GOLS2 PE=2 SV=1; tr|G7I9J1|G7I9J1_MEDTR Galactinol synthase OS=Medicago truncatula GN=MTR_1g084670 PE=4 SV=1	FAMILY NOT NAMED; GALACTINOL SYNTHASE-RELATED; GENE3D; Glycosyl transferase, family 8; Glyco_transf_8; no description; Nucleotide-diphospho-sugar transferases; PANTHER; PFAM; seg; SEG; SUPERFAMILY; unintegrated
							Ca_03610	Ca_03610_v1.0_kabuli	Cicer arietinum	mRNA	Cicer arietinum CDC Frontier genome v1.0	Ca4	6314089	6316847	Ca4:6314089..6316847	sp|Q8LEK2|TVP23_ARATH Golgi apparatus membrane protein-like protein ECHIDNA OS=Arabidopsis thaliana GN=ECH PE=2 SV=1; sp|Q8LEK2|TVP23_ARATH Golgi apparatus membrane protein-like protein ECHIDNA OS=Arabidopsis thaliana OX=3702 GN=ECH PE=1 SV=1; tr|G7I9I7|G7I9I7_MEDTR FAM18-like protein, putative OS=Medicago truncatula GN=MTR_1g084620 PE=2 SV=1	DUF846; FAMILY NOT NAMED; PANTHER; PFAM; Protein of unknown function DUF846, eukaryotic; seg; SEG; unintegrated
							Ca_03611	Ca_03611_v1.0_kabuli	Cicer arietinum	mRNA	Cicer arietinum CDC Frontier genome v1.0	Ca4	6308227	6312000	Ca4:6308227..6312000	sp|Q67XD9|CINV2_ARATH Alkaline/neutral invertase CINV2 OS=Arabidopsis thaliana GN=CINV2 PE=2 SV=1; sp|Q9FXA8|INVA_ARATH Alkaline/neutral invertase A, mitochondrial OS=Arabidopsis thaliana OX=3702 GN=INVA PE=1 SV=1; tr|G7I9I6|G7I9I6_MEDTR Neutral invertase OS=Medicago truncatula GN=MTR_1g084610 PE=4 SV=1	Glyco_hydro_100; Glycosyl hydrolase family 100; PFAM; seg; SEG; Six-hairpin glycosidase-like; Six-hairpin glycosidases; SUPERFAMILY; unintegrated
							Ca_03612	Ca_03612_v1.0_kabuli	Cicer arietinum	mRNA	Cicer arietinum CDC Frontier genome v1.0	Ca4	6305078	6307038	Ca4:6305078..6307038	sp|Q9FXA9|PPR83_ARATH Putative pentatricopeptide repeat-containing protein At1g56570 OS=Arabidopsis thaliana GN=PCMP-E64 PE=3 SV=1; sp|Q9FXA9|PPR83_ARATH Putative pentatricopeptide repeat-containing protein At1g56570 OS=Arabidopsis thaliana OX=3702 GN=PCMP-E64 PE=3 SV=1; tr|G7I9I3|G7I9I3_MEDTR Pentatricopeptide repeat-containing protein OS=Medicago truncatula GN=MTR_1g084570 PE=4 SV=1	Armadillo-type fold; ARM repeat; FAMILY NOT NAMED; PANTHER; Pentatricopeptide repeat; PFAM; PPR; PPR_2; PPR: pentatricopeptide repeat domain; PROFILE; seg; SEG; SUPERFAMILY; TIGRFAMs; unintegrated
							Ca_03613	Ca_03613_v1.0_kabuli	Cicer arietinum	mRNA	Cicer arietinum CDC Frontier genome v1.0	Ca4	6298621	6299730	Ca4:6298621..6299730	sp|Q9FZD9|DUF3_ARATH DUF724 domain-containing protein 3 OS=Arabidopsis thaliana OX=3702 GN=DUF3 PE=1 SV=1; tr|K7N2J9|K7N2J9_SOYBN Uncharacterized protein OS=Glycine max PE=4 SV=1	Agenet; PFAM; seg; SEG; SMART; Tudor-like domain present in plant sequences; Tudor-like, plant; unintegrated
							Ca_03614	Ca_03614_v1.0_kabuli	Cicer arietinum	mRNA	Cicer arietinum CDC Frontier genome v1.0	Ca4	6295388	6295897	Ca4:6295388..6295897	tr|I3T5T3|I3T5T3_LOTJA Uncharacterized protein OS=Lotus japonicus PE=2 SV=1	At5g01610-like; DUF538; GENE3D; no description; PFAM; Protein of unknown function DUF538; seg; SEG; SUPERFAMILY; unintegrated
							Ca_03615	Ca_03615_v1.0_kabuli	Cicer arietinum	mRNA	Cicer arietinum CDC Frontier genome v1.0	Ca4	6279204	6284844	Ca4:6279204..6284844	sp|B5DEQ3|XPP3_RAT Probable Xaa-Pro aminopeptidase 3 OS=Rattus norvegicus GN=Xpnpep3 PE=1 SV=1; sp|F4HZG9|ICP55_ARATH Intermediate cleaving peptidase 55, mitochondrial OS=Arabidopsis thaliana OX=3702 GN=ICP55 PE=1 SV=1; tr|K7N2K0|K7N2K0_SOYBN Uncharacterized protein OS=Glycine max PE=3 SV=1	Aminopeptidase P N-terminal domain; Aminopeptidase P, N-terminal domain; AMP_N; Creatinase/aminopeptidase; Creatinase/prolidase N-terminal domain; GENE3D; no description; PANTHER; Peptidase_M24; Peptidase M24, structural domain; PFAM; PROTEASE FAMILY M24 (METHIONYL AMINOPEPTIDASE, AMINOPEPTIDASE P); seg; SEG; SMART; SUPERFAMILY; unintegrated; XAA-PRO AMINOPEPTIDASE 3 (X-PRO AMINOPEPTIDASE 3)(AMIN…
							Ca_03616	Ca_03616_v1.0_kabuli	Cicer arietinum	mRNA	Cicer arietinum CDC Frontier genome v1.0	Ca4	6273034	6277765	Ca4:6273034..6277765	sp|Q94AC1|STR6_ARATH Rhodanese-like domain-containing protein 6 OS=Arabidopsis thaliana GN=STR6 PE=2 SV=1; sp|Q94AC1|STR6_ARATH Rhodanese-like domain-containing protein 6 OS=Arabidopsis thaliana OX=3702 GN=STR6 PE=2 SV=1; tr|K7N2K1|K7N2K1_SOYBN Uncharacterized protein OS=Glycine max PE=4 SV=1	alpha/beta-Hydrolases; FAMILY NOT NAMED; FSH1; GENE3D; no description; PANTHER; PFAM; PROFILE; Rhodanese; RHODANESE_3; Rhodanese/Cell cycle control phosphatase; Rhodanese Homology Domain; Rhodanese-like; seg; SEG; Serine hydrolase FSH; SMART; SUBFAMILY NOT NAMED; SUPERFAMILY; unintegrated
							Ca_03617	Ca_03617_v1.0_kabuli	Cicer arietinum	mRNA	Cicer arietinum CDC Frontier genome v1.0	Ca4	6269011	6269187	Ca4:6269011..6269187	tr|C6TLX0|C6TLX0_SOYBN Uncharacterized protein OS=Glycine max PE=4 SV=1	seg; SEG; unintegrated
							Ca_03618	Ca_03618_v1.0_kabuli	Cicer arietinum	mRNA	Cicer arietinum CDC Frontier genome v1.0	Ca4	6266703	6267118	Ca4:6266703..6267118	tr|C6SZP3|C6SZP3_SOYBN Uncharacterized protein OS=Glycine max PE=4 SV=1	IGR; IGR protein motif; PFAM; seg; SEG; unintegrated
3	HSW_DN2021	Ca4:8669498	4	8669498	2.72585e-06	5.5645	Ca_08353	Ca_08353_v1.0_kabuli	Cicer arietinum	mRNA	Cicer arietinum CDC Frontier genome v1.0	Ca4	8580051	8580379	Ca4:8580051..8580379
4	HSW_AN2022	Ca4:8669498	4	8669498	2.90364e-06	5.53706	Ca_08354	Ca_08354_v1.0_kabuli	Cicer arietinum	mRNA	Cicer arietinum CDC Frontier genome v1.0	Ca4	8595480	8607729	Ca4:8595480..8607729	sp|Q9LZD3|E70A1_ARATH Exocyst complex component EXO70A1 OS=Arabidopsis thaliana OX=3702 GN=EXO70A1 PE=1 SV=1; sp|Q9UPT5|EXOC7_HUMAN Exocyst complex component 7 OS=Homo sapiens GN=EXOC7 PE=1 SV=3; tr|G7I413|G7I413_MEDTR Exocyst complex component EXO70 OS=Medicago truncatula GN=MTR_1g090620 PE=4 SV=1	COIL; coiled-coil; Cullin repeat-like; Cullin repeat-like-containing domain; Exo70; Exo70 exocyst complex subunit; EXOCYST COMPLEX PROTEIN EXO70; FAMILY NOT NAMED; NTF2-like; PANTHER; PFAM; seg; SEG; SUPERFAMILY; unintegrated	exocyst; exocytosis	GO:0000145; GO:0006887
							Ca_08355	Ca_08355_v1.0_kabuli	Cicer arietinum	mRNA	Cicer arietinum CDC Frontier genome v1.0	Ca4	8618349	8621020	Ca4:8618349..8621020	sp|Q9SVD0|SMXL3_ARATH Protein SMAX1-LIKE 3 OS=Arabidopsis thaliana OX=3702 GN=SMXL3 PE=2 SV=1; tr|G7I415|G7I415_MEDTR Heat shock protein OS=Medicago truncatula GN=MTR_1g090640 PE=4 SV=1	ATP-DEPENDENT CLP PROTEASE-RELATED; COIL; coiled-coil; FAMILY NOT NAMED; PANTHER; seg; SEG; unintegrated
							Ca_08356	Ca_08356_v1.0_kabuli	Cicer arietinum	mRNA	Cicer arietinum CDC Frontier genome v1.0	Ca4	8627064	8628966	Ca4:8627064..8628966	sp|Q0WTB8|SGO2_ARATH SHUGOSHIN 2 OS=Arabidopsis thaliana OX=3702 GN=SGO2 PE=2 SV=1; sp|Q4QSC8|SGO1_MAIZE Shugoshin-1 OS=Zea mays GN=SGO1 PE=2 SV=1; tr|K7N4H7|K7N4H7_SOYBN Uncharacterized protein (Fragment) OS=Glycine max PE=4 SV=1	COIL; coiled-coil; PFAM; seg; SEG; Shugoshin_C; Shugoshin, C-terminal; unintegrated	meiotic chromosome segregation; nucleus	GO:0005634; GO:0045132
							Ca_08357	Ca_08357_v1.0_kabuli	Cicer arietinum	mRNA	Cicer arietinum CDC Frontier genome v1.0	Ca4	8638782	8639629	Ca4:8638782..8639629	tr|C6SZ23|C6SZ23_SOYBN Uncharacterized protein OS=Glycine max PE=2 SV=1	COIL; coiled-coil; DUF1635; PFAM; Protein of unknown function DUF1635; seg; SEG; unintegrated
							Ca_08358	Ca_08358_v1.0_kabuli	Cicer arietinum	mRNA	Cicer arietinum CDC Frontier genome v1.0	Ca4	8645353	8648861	Ca4:8645353..8648861	sp|Q94A57|PHL2_ARATH Protein PHR1-LIKE 2 OS=Arabidopsis thaliana OX=3702 GN=PHL2 PE=1 SV=1; sp|Q9SAK5|APL_ARATH Myb family transcription factor APL OS=Arabidopsis thaliana GN=APL PE=2 SV=2; tr|K7LKE7|K7LKE7_SOYBN Uncharacterized protein OS=Glycine max PE=4 SV=1	GENE3D; Homeodomain-like; HTH_MYB; Myb_CC_LHEQLE; Myb_DNA-binding; Myb DNA-binding domain, plants; Myb domain, DNA-binding; myb_SHAQKYF: myb-like DNA-binding domain, SHAQKYF ; no description; PFAM; PROFILE; SANT/Myb domain; seg; SEG; SUPERFAMILY; TIGRFAMs; unintegrated	DNA binding; protein binding	GO:0003677; GO:0005515
							Ca_08359	Ca_08359_v1.0_kabuli	Cicer arietinum	mRNA	Cicer arietinum CDC Frontier genome v1.0	Ca4	8655066	8656907	Ca4:8655066..8656907	tr|I1LCL7|I1LCL7_SOYBN Uncharacterized protein OS=Glycine max PE=4 SV=2	Domain of unknown function DUF4220; DUF4220; DUF594; PFAM; PROFILE; PROKAR_LIPOPROTEIN; Protein of unknown function DUF594; seg; SEG; unintegrated
							Ca_08360	Ca_08360_v1.0_kabuli	Cicer arietinum	mRNA	Cicer arietinum CDC Frontier genome v1.0	Ca4	8658099	8662512	Ca4:8658099..8662512	sp|A9QGV6|LOV1C_ARATH Inactive disease susceptibility protein LOV1 OS=Arabidopsis thaliana GN=LOV1 PE=2 SV=1; sp|Q9FJB5|RP8L3_ARATH Disease resistance RPP8-like protein 3 OS=Arabidopsis thaliana OX=3702 GN=RPP8L3 PE=2 SV=1; tr|K7LKE9|K7LKE9_SOYBN Uncharacterized protein OS=Glycine max PE=4 SV=1	COIL; coiled-coil; Disease resistance protein; DISEASERSIST; FAMILY NOT NAMED; GENE3D; L domain-like; NB-ARC; no description; PANTHER; PFAM; P-loop containing nucleoside triphosphate hydrolases; PRINTS; seg; SEG; SUBFAMILY NOT NAMED; SUPERFAMILY; unintegrated	ADP binding; defense response	GO:0006952; GO:0043531
							Ca_08361	Ca_08361_v1.0_kabuli	Cicer arietinum	mRNA	Cicer arietinum CDC Frontier genome v1.0	Ca4	8666821	8671143	Ca4:8666821..8671143	sp|Q9FJK8|RP8L4_ARATH Probable disease resistance RPP8-like protein 4 OS=Arabidopsis thaliana GN=RPP8L4 PE=2 SV=1; sp|Q9M667|RPP13_ARATH Disease resistance protein RPP13 OS=Arabidopsis thaliana OX=3702 GN=RPP13 PE=2 SV=2; tr|K7LKE9|K7LKE9_SOYBN Uncharacterized protein OS=Glycine max PE=4 SV=1	COIL; coiled-coil; Disease resistance protein; DISEASERSIST; FAMILY NOT NAMED; GENE3D; IG_LIKE; Immunoglobulin-like; L domain-like; NB-ARC; no description; PANTHER; PFAM; P-loop containing nucleoside triphosphate hydrolases; PRINTS; PROFILE; seg; SEG; SUBFAMILY NOT NAMED; SUPERFAMILY; unintegrated	ADP binding; defense response; protein binding	GO:0005515; GO:0006952; GO:0043531
							Ca_08362	Ca_08362_v1.0_kabuli	Cicer arietinum	mRNA	Cicer arietinum CDC Frontier genome v1.0	Ca4	8673418	8675706	Ca4:8673418..8675706	tr|I1LCL7|I1LCL7_SOYBN Uncharacterized protein OS=Glycine max PE=4 SV=2	Domain of unknown function DUF4220; DUF4220; DUF594; PFAM; Protein of unknown function DUF594; seg; SEG; unintegrated
							Ca_08363	Ca_08363_v1.0_kabuli	Cicer arietinum	mRNA	Cicer arietinum CDC Frontier genome v1.0	Ca4	8676309	8678177	Ca4:8676309..8678177	tr|I1LCL7|I1LCL7_SOYBN Uncharacterized protein OS=Glycine max PE=4 SV=2	Domain of unknown function DUF4220; DUF4220; DUF594; PFAM; Protein of unknown function DUF594; seg; SEG; unintegrated
							Ca_08364	Ca_08364_v1.0_kabuli	Cicer arietinum	mRNA	Cicer arietinum CDC Frontier genome v1.0	Ca4	8681800	8686119	Ca4:8681800..8686119	sp|Q9M667|RPP13_ARATH Disease resistance protein RPP13 OS=Arabidopsis thaliana OX=3702 GN=RPP13 PE=2 SV=2; sp|Q9STE5|R13L2_ARATH Putative disease resistance RPP13-like protein 2 OS=Arabidopsis thaliana GN=RPP13L2 PE=3 SV=1; tr|K7LKE9|K7LKE9_SOYBN Uncharacterized protein OS=Glycine max PE=4 SV=1	COIL; coiled-coil; Disease resistance protein; DISEASERSIST; FAMILY NOT NAMED; GENE3D; L domain-like; NB-ARC; no description; PANTHER; PFAM; P-loop containing nucleoside triphosphate hydrolases; PRINTS; seg; SEG; SUBFAMILY NOT NAMED; SUPERFAMILY; unintegrated	ADP binding; defense response	GO:0006952; GO:0043531
							Ca_08365	Ca_08365_v1.0_kabuli	Cicer arietinum	mRNA	Cicer arietinum CDC Frontier genome v1.0	Ca4	8690944	8700047	Ca4:8690944..8700047	sp|Q8GTR4|PULA1_ARATH Pullulanase 1, chloroplastic OS=Arabidopsis thaliana GN=PU1 PE=1 SV=2; sp|Q8GTR4|PULA1_ARATH Pullulanase 1, chloroplastic OS=Arabidopsis thaliana OX=3702 GN=PU1 PE=1 SV=2; tr|I1LCL8|I1LCL8_SOYBN Uncharacterized protein OS=Glycine max PE=4 SV=1	Alpha-1,6-glucosidases, pullulanase-type; Alpha-1,6-glucosidases, pullulanase-type, C-terminal; Alpha amylase; Alpha-amylase; ALPHA-AMYLASE; CBM_48; DUF3372; E set domains; GENE3D; Glycoside hydrolase, family 13, N-terminal; Glycoside hydrolase, subgroup, catalytic domain; Glycoside hydrolase, superfamily; Glycosyl hydrolase, family 13, catalytic domain; Immunoglobulin E-set; Immunoglobulin-like …	carbohydrate metabolic process; catalytic activity; cation binding; pullulanase activity	GO:0003824; GO:0005975; GO:0043169; GO:0051060
							Ca_08366	Ca_08366_v1.0_kabuli	Cicer arietinum	mRNA	Cicer arietinum CDC Frontier genome v1.0	Ca4	8702868	8703176	Ca4:8702868..8703176	sp|P26861|RM06_MARPO 60S ribosomal protein L6, mitochondrial OS=Marchantia polymorpha GN=RPL6 PE=3 SV=2; sp|P26861|RM06_MARPO 60S ribosomal protein L6, mitochondrial OS=Marchantia polymorpha OX=3197 GN=RPL6 PE=3 SV=2; tr|I3T193|I3T193_MEDTR Uncharacterized protein OS=Medicago truncatula PE=3 SV=1	FAMILY NOT NAMED; GENE3D; no description; PANTHER; PFAM; PRINTS; PROSITE; Ribosomal_L6; RIBOSOMALL6; RIBOSOMAL_L6_1; Ribosomal protein L6; Ribosomal protein L6, alpha-beta domain; Ribosomal protein L6, bacterial-type; Ribosomal protein L6, conserved site; SUBFAMILY NOT NAMED; SUPERFAMILY; unintegrated	intracellular anatomical structure; ribosome; rRNA binding; structural constituent of ribosome; translation	GO:0003735; GO:0005622; GO:0005840; GO:0006412; GO:0019843
							Ca_08367	Ca_08367_v1.0_kabuli	Cicer arietinum	mRNA	Cicer arietinum CDC Frontier genome v1.0	Ca4	8711982	8713001	Ca4:8711982..8713001	sp|Q681X4|ZAT5_ARATH Zinc finger protein ZAT5 OS=Arabidopsis thaliana GN=ZAT5 PE=2 SV=1; sp|Q681X4|ZAT5_ARATH Zinc finger protein ZAT5 OS=Arabidopsis thaliana OX=3702 GN=ZAT5 PE=2 SV=1; tr|I1NHS8|I1NHS8_SOYBN Uncharacterized protein OS=Glycine max PE=4 SV=1	C2H2 and C2HC zinc fingers; FAMILY NOT NAMED; PANTHER; PFAM; PROFILE; PROSITE; seg; SEG; SMART; SUBFAMILY NOT NAMED; SUPERFAMILY; unintegrated; zf-C2H2_6; zinc finger; Zinc finger, C2H2; ZINC_FINGER_C2H2_1; ZINC_FINGER_C2H2_2; Zinc finger, C2H2-like	intracellular anatomical structure; zinc ion binding	GO:0005622; GO:0008270
							Ca_08368	Ca_08368_v1.0_kabuli	Cicer arietinum	mRNA	Cicer arietinum CDC Frontier genome v1.0	Ca4	8717844	8721323	Ca4:8717844..8721323	sp|Q8VXX5|SKS1_ARATH Monocopper oxidase-like protein SKS1 OS=Arabidopsis thaliana GN=SKS1 PE=1 SV=1; sp|Q9SU40|SKU5_ARATH Monocopper oxidase-like protein SKU5 OS=Arabidopsis thaliana OX=3702 GN=SKU5 PE=1 SV=1; tr|I1NHS6|I1NHS6_SOYBN Uncharacterized protein OS=Glycine max PE=4 SV=2	Cu-oxidase; Cu-oxidase_2; Cu-oxidase_3; Cupredoxin; Cupredoxins; FAMILY NOT NAMED; GENE3D; Multicopper oxidase, type 1; Multicopper oxidase, type 2; Multicopper oxidase, type 3; no description; PANTHER; PECTINESTERASE; PFAM; seg; SEG; SUPERFAMILY; unintegrated	copper ion binding; obsolete oxidation-reduction process; oxidoreductase activity	GO:0005507; GO:0016491; GO:0055114
							Ca_08369	Ca_08369_v1.0_kabuli	Cicer arietinum	mRNA	Cicer arietinum CDC Frontier genome v1.0	Ca4	8733271	8733741	Ca4:8733271..8733741	sp|Q9FJK3|AGL80_ARATH Agamous-like MADS-box protein AGL80 OS=Arabidopsis thaliana GN=AGL80 PE=1 SV=1; sp|Q9FJK3|AGL80_ARATH Agamous-like MADS-box protein AGL80 OS=Arabidopsis thaliana OX=3702 GN=AGL80 PE=1 SV=1; tr|G7IAC3|G7IAC3_MEDTR Type I MADS box transcription factor OS=Medicago truncatula GN=MTR_1g084950 PE=3 SV=1	AGL80/FEM111 (AGAMOUS-LIKE80); DNA BINDING / TRANSCRIPTION FACTOR; COIL; coiled-coil; FAMILY NOT NAMED; MADS_BOX_2; MADSDOMAIN; no description; PANTHER; PFAM; PRINTS; PROFILE; seg; SEG; SMART; SRF-like; SRF-TF; SUPERFAMILY; Transcription factor, MADS-box; unintegrated	DNA binding; protein dimerization activity	GO:0003677; GO:0046983
							Ca_08370	Ca_08370_v1.0_kabuli	Cicer arietinum	mRNA	Cicer arietinum CDC Frontier genome v1.0	Ca4	8735748	8738840	Ca4:8735748..8738840	sp|O49841|RAC2A_ARATH Ras-related protein RABC2a OS=Arabidopsis thaliana GN=RABC2A PE=1 SV=1; sp|O49841|RAC2A_ARATH Ras-related protein RABC2a OS=Arabidopsis thaliana OX=3702 GN=RABC2A PE=1 SV=1; tr|B7FF73|B7FF73_MEDTR Uncharacterized protein OS=Medicago truncatula PE=2 SV=1	FAMILY NOT NAMED; GENE3D; no description; PANTHER; PFAM; P-loop containing nucleoside triphosphate hydrolases; PRINTS; PROFILE; RAB; Rab subfamily of small GTPases; Ran GTPase; Ran (Ras-related nuclear proteins) /TC4 subf; Ras; Ras subfamily of RAS small GTPases; RASTRNSFRMNG; Rho (Ras homology) subfamily of Ras-like sma; seg; SEG; Small GTPase superfamily; Small GTPase superfamily, Rab type; Sma…	GTPase activity; GTP binding; intracellular anatomical structure; intracellular protein transport; membrane; nucleocytoplasmic transport; obsolete GTP catabolic process; protein transport; signal transduction; small GTPase mediated signal transduction	GO:0003924; GO:0005525; GO:0005622; GO:0006184; GO:0006886; GO:0006913; GO:0007165; GO:0007264; GO:0015031; GO:0016020
							Ca_08371	Ca_08371_v1.0_kabuli	Cicer arietinum	mRNA	Cicer arietinum CDC Frontier genome v1.0	Ca4	8751606	8755709	Ca4:8751606..8755709	sp|Q84K00|NAC78_ARATH NAC domain-containing protein 78 OS=Arabidopsis thaliana GN=NAC078 PE=2 SV=2; sp|Q9SQX9|NAC50_ARATH NAC domain containing protein 50 OS=Arabidopsis thaliana OX=3702 GN=NAC050 PE=1 SV=1; tr|I1NHS3|I1NHS3_SOYBN Uncharacterized protein OS=Glycine max PE=4 SV=2	COIL; coiled-coil; NAC; NAC domain; NAM; No apical meristem (NAM) protein; PFAM; PROFILE; seg; SEG; SUPERFAMILY; unintegrated	DNA binding	GO:0003677

## Sheet: chromosome 5
S.No.	Trait	SNP	Chromosome	Position	P.value	log10(p)	Name	Unique Name	Organism	Type	Genome/Transcriptome	Chromosome/Scaffold	Start position	Stop position	Location	BLAST	InterPro
	DTM_AL2021	Ca5:40828566	5	40828566	1.4447e-06	5.84022	Ca_07594	Ca_07594_v1.0_kabuli	Cicer arietinum	mRNA	Cicer arietinum CDC Frontier genome v1.0	Ca5	40733380	40740666	Ca5:40733380..40740666	tr|G7J7B5|G7J7B5_MEDTR Putative uncharacterized protein OS=Medicago truncatula GN=MTR_3g080550 PE=4 SV=1	seg; SEG; unintegrated
							Ca_07595	Ca_07595_v1.0_kabuli	Cicer arietinum	mRNA	Cicer arietinum CDC Frontier genome v1.0	Ca5	40757080	40758627	Ca5:40757080..40758627	sp|P98188|C94A2_VICSA Cytochrome P450 94A2 OS=Vicia sativa GN=CYP94A2 PE=2 SV=1; sp|Q9SMP5|C94B3_ARATH Cytochrome P450 94B3 OS=Arabidopsis thaliana OX=3702 GN=CYP94B3 PE=1 SV=1; tr|G7J7B8|G7J7B8_MEDTR Cytochrome P450 94A1 OS=Medicago truncatula GN=MTR_3g080580 PE=3 SV=1	Cytochrome P450; Cytochrome P450, E-class, group I; EP450I; FAMILY NOT NAMED; GENE3D; no description; p450; P450; PANTHER; PFAM; PRINTS; seg; SEG; SUPERFAMILY; unintegrated
							Ca_07596	Ca_07596_v1.0_kabuli	Cicer arietinum	mRNA	Cicer arietinum CDC Frontier genome v1.0	Ca5	40767543	40773541	Ca5:40767543..40773541	sp|Q5R5R2|HEAT6_PONAB HEAT repeat-containing protein 6 OS=Pongo abelii OX=9601 GN=HEATR6 PE=2 SV=1; sp|Q6P1G0|HEAT6_MOUSE HEAT repeat-containing protein 6 OS=Mus musculus GN=Heatr6 PE=2 SV=1; tr|G7J7C4|G7J7C4_MEDTR HEAT repeat-containing protein OS=Medicago truncatula GN=MTR_3g080640 PE=4 SV=1	Domain of unknown function DUF4042; DUF4042; FAMILY NOT NAMED; PANTHER; PFAM; seg; SEG; unintegrated
							Ca_07597	Ca_07597_v1.0_kabuli	Cicer arietinum	mRNA	Cicer arietinum CDC Frontier genome v1.0	Ca5	40778854	40789734	Ca5:40778854..40789734	sp|Q5R5R2|HEAT6_PONAB HEAT repeat-containing protein 6 OS=Pongo abelii GN=HEATR6 PE=2 SV=1; sp|Q5R5R2|HEAT6_PONAB HEAT repeat-containing protein 6 OS=Pongo abelii OX=9601 GN=HEATR6 PE=2 SV=1; tr|G7J7C4|G7J7C4_MEDTR HEAT repeat-containing protein OS=Medicago truncatula GN=MTR_3g080640 PE=4 SV=1	Armadillo-like helical; Armadillo-type fold; ARM repeat; FAMILY NOT NAMED; GENE3D; no description; PANTHER; PROFILE; PROKAR_LIPOPROTEIN; seg; SEG; SUPERFAMILY; unintegrated
							Ca_07598	Ca_07598_v1.0_kabuli	Cicer arietinum	mRNA	Cicer arietinum CDC Frontier genome v1.0	Ca5	40792913	40793407	Ca5:40792913..40793407		seg; SEG; unintegrated
							Ca_07599	Ca_07599_v1.0_kabuli	Cicer arietinum	mRNA	Cicer arietinum CDC Frontier genome v1.0	Ca5	40795895	40797674	Ca5:40795895..40797674	sp|Q9MAP3|RK11_ARATH 50S ribosomal protein L11, chloroplastic OS=Arabidopsis thaliana GN=RPL11 PE=2 SV=1; sp|Q9MAP3|RK11_ARATH 50S ribosomal protein L11, chloroplastic OS=Arabidopsis thaliana OX=3702 GN=RPL11 PE=2 SV=1; tr|I3S7X5|I3S7X5_MEDTR Uncharacterized protein OS=Medicago truncatula PE=2 SV=1	50S RIBOSOMAL PROTEIN L11; FAMILY NOT NAMED; GENE3D; L11_bact: ribosomal protein L11; no description; PANTHER; PFAM; PRODOM; PROSITE; Ribosomal_L11; RIBOSOMAL_L11; Ribosomal L11/L12e N-terminal domain; Ribosomal_L11_N; Ribosomal protein L11; Ribosomal protein L11, bacterial-type; Ribosomal protein L11, conserved site; Ribosomal protein L11, C-terminal; Ribosomal protein L11, C-terminal domain; Ri…
							Ca_07600	Ca_07600_v1.0_kabuli	Cicer arietinum	mRNA	Cicer arietinum CDC Frontier genome v1.0	Ca5	40800859	40803204	Ca5:40800859..40803204	sp|P05522|GUN1_PERAE Endoglucanase 1 OS=Persea americana GN=CEL1 PE=2 SV=1; sp|P05522|GUN1_PERAE Endoglucanase 1 OS=Persea americana OX=3435 GN=CEL1 PE=2 SV=1; tr|G7J7D9|G7J7D9_MEDTR Endo-1 4-beta-glucanase OS=Medicago truncatula GN=MTR_3g080810 PE=4 SV=1	FAMILY NOT NAMED; GENE3D; Glyco_hydro_9; Glycoside hydrolase, family 9; Glycoside hydrolase, family 9, active site; GLYCOSYL_HYDROL_F9_1; GLYCOSYL_HYDROL_F9_2; no description; PANTHER; PFAM; PROSITE; seg; SEG; Six-hairpin glycosidase; Six-hairpin glycosidase-like; Six-hairpin glycosidases; SUPERFAMILY; unintegrated
							Ca_07601	Ca_07601_v1.0_kabuli	Cicer arietinum	mRNA	Cicer arietinum CDC Frontier genome v1.0	Ca5	40812115	40813425	Ca5:40812115..40813425	sp|Q8BUV8|GP107_MOUSE Protein GPR107 OS=Mus musculus GN=Gpr107 PE=2 SV=2; sp|Q8BUV8|GP107_MOUSE Protein GPR107 OS=Mus musculus OX=10090 GN=Gpr107 PE=1 SV=2; tr|I1LXH8|I1LXH8_SOYBN Uncharacterized protein OS=Glycine max PE=4 SV=1	FAMILY NOT NAMED; Lung_7-TM_R; LUNG SEVEN TRANSMEMBRANE RECEPTOR; PANTHER; PFAM; seg; SEG; Transmembrane receptor, eukaryota; unintegrated
							Ca_07602	Ca_07602_v1.0_kabuli	Cicer arietinum	mRNA	Cicer arietinum CDC Frontier genome v1.0	Ca5	40821758	40824287	Ca5:40821758..40824287	sp|C7AU21|D27_ORYSJ Beta-carotene isomerase D27, chloroplastic OS=Oryza sativa subsp. japonica GN=D27 PE=1 SV=1; sp|Q7XA78|D27_ARATH Beta-carotene isomerase D27, chloroplastic OS=Arabidopsis thaliana OX=3702 GN=D27 PE=1 SV=1; tr|I3S0B1|I3S0B1_MEDTR Uncharacterized protein OS=Medicago truncatula PE=2 SV=1	Domain of unknown function DUF4033; DUF4033; PFAM; seg; SEG; unintegrated
							Ca_07603	Ca_07603_v1.0_kabuli	Cicer arietinum	mRNA	Cicer arietinum CDC Frontier genome v1.0	Ca5	40827272	40828890	Ca5:40827272..40828890	sp|Q9SGU9|MGL_ARATH Methionine gamma-lyase OS=Arabidopsis thaliana GN=MGL PE=1 SV=1; sp|Q9SGU9|MGL_ARATH Methionine gamma-lyase OS=Arabidopsis thaliana OX=3702 GN=MGL PE=1 SV=1; tr|G7J805|G7J805_MEDTR Cystathionine gamma-lyase OS=Medicago truncatula GN=MTR_3g080850 PE=3 SV=1	Cys/Met metabolism, pyridoxal phosphate-dependent enzyme; Cys_Met_Meta_PP; FAMILY NOT NAMED; GENE3D; METHIONINE GAMMA-LYASE; no description; PANTHER; PFAM; PLP-dependent transferases; Pyridoxal phosphate-dependent transferase, major domain; Pyridoxal phosphate-dependent transferase, major region, subdomain 2; seg; SEG; SUPERFAMILY; unintegrated
							Ca_07604	Ca_07604_v1.0_kabuli	Cicer arietinum	mRNA	Cicer arietinum CDC Frontier genome v1.0	Ca5	40839975	40842051	Ca5:40839975..40842051	sp|O82485|OPT7_ARATH Oligopeptide transporter 7 OS=Arabidopsis thaliana GN=OPT7 PE=2 SV=1; sp|O82485|OPT7_ARATH Oligopeptide transporter 7 OS=Arabidopsis thaliana OX=3702 GN=OPT7 PE=2 SV=1; tr|G7J807|G7J807_MEDTR Oligopeptide transporter OS=Medicago truncatula GN=MTR_3g080870 PE=4 SV=1	FAMILY NOT NAMED; ISP4_OPT: small oligopeptide transporter, OPT fami; Oligopeptide transporter OPT superfamily; OPT; OPT_sfam: oligopeptide transporters, OPT superfami; PANTHER; PFAM; seg; SEG; Tetrapeptide transporter, OPT1/isp4; TIGRFAMs; unintegrated
							Ca_07605	Ca_07605_v1.0_kabuli	Cicer arietinum	mRNA	Cicer arietinum CDC Frontier genome v1.0	Ca5	40847099	40847951	Ca5:40847099..40847951	sp|O82485|OPT7_ARATH Oligopeptide transporter 7 OS=Arabidopsis thaliana GN=OPT7 PE=2 SV=1; sp|O82485|OPT7_ARATH Oligopeptide transporter 7 OS=Arabidopsis thaliana OX=3702 GN=OPT7 PE=2 SV=1; tr|G7J807|G7J807_MEDTR Oligopeptide transporter OS=Medicago truncatula GN=MTR_3g080870 PE=4 SV=1	FAMILY NOT NAMED; Oligopeptide transporter OPT superfamily; OPT; OPT_sfam: oligopeptide transporters, OPT superfami; PANTHER; PFAM; seg; SEG; TIGRFAMs; unintegrated
							Ca_07606	Ca_07606_v1.0_kabuli	Cicer arietinum	mRNA	Cicer arietinum CDC Frontier genome v1.0	Ca5	40851987	40853474	Ca5:40851987..40853474	tr|G7I2H0|G7I2H0_MEDTR TNP1 OS=Medicago truncatula GN=MTR_1g040960 PE=4 SV=1	Cysteine proteinases; Peptidase_C48; Peptidase C48, SUMO/Sentrin/Ubl1; PFAM; PROFILE; seg; SEG; SUPERFAMILY; ULP_PROTEASE; unintegrated
							Ca_07607	Ca_07607_v1.0_kabuli	Cicer arietinum	mRNA	Cicer arietinum CDC Frontier genome v1.0	Ca5	40860199	40860858	Ca5:40860199..40860858	sp|Q4PSU4|AGL61_ARATH Agamous-like MADS-box protein AGL61 OS=Arabidopsis thaliana GN=AGL61 PE=1 SV=1; sp|Q9FKK2|AGL62_ARATH Agamous-like MADS-box protein AGL62 OS=Arabidopsis thaliana OX=3702 GN=AGL62 PE=1 SV=1; tr|G7J813|G7J813_MEDTR Agamous-like MADS-box protein AGL62 OS=Medicago truncatula GN=MTR_3g080940 PE=3 SV=1	FAMILY NOT NAMED; MADS_BOX_2; MADS BOX PROTEIN; MADSDOMAIN; no description; PANTHER; PFAM; PRINTS; PROFILE; seg; SEG; SMART; SRF-like; SRF-TF; SUPERFAMILY; Transcription factor, MADS-box; unintegrated
							Ca_07608	Ca_07608_v1.0_kabuli	Cicer arietinum	mRNA	Cicer arietinum CDC Frontier genome v1.0	Ca5	40873254	40875648	Ca5:40873254..40875648	sp|Q944Q0|WNK8_ARATH Serine/threonine-protein kinase WNK8 OS=Arabidopsis thaliana GN=WNK8 PE=1 SV=1; sp|Q944Q0|WNK8_ARATH Serine/threonine-protein kinase WNK8 OS=Arabidopsis thaliana OX=3702 GN=WNK8 PE=1 SV=1; tr|G7J815|G7J815_MEDTR Serine/threonine protein kinase WNK8 OS=Medicago truncatula GN=MTR_3g080960 PE=4 SV=1	COIL; coiled-coil; FAMILY NOT NAMED; GENE3D; no description; PANTHER; PFAM; Pkinase; PROFILE; PROSITE; Protein kinase, catalytic domain; PROTEIN_KINASE_DOM; Protein kinase-like domain; Protein kinase-like (PK-like); PROTEIN_KINASE_ST; seg; SEG; Serine/threonine- / dual-specificity protein kinase, catalytic domain; Serine/threonine-protein kinase, active site; Serine/Threonine protein kinases, cat…
							Ca_07609	Ca_07609_v1.0_kabuli	Cicer arietinum	mRNA	Cicer arietinum CDC Frontier genome v1.0	Ca5	40883744	40891764	Ca5:40883744..40891764	sp|Q8H0V6|AB3F_ARATH ABC transporter F family member 3 OS=Arabidopsis thaliana GN=ABCF3 PE=2 SV=1; sp|Q8H0V6|AB3F_ARATH ABC transporter F family member 3 OS=Arabidopsis thaliana OX=3702 GN=ABCF3 PE=1 SV=1; tr|G7J816|G7J816_MEDTR ABC transporter family protein OS=Medicago truncatula GN=MTR_3g080970 PE=3 SV=1	AAA+ ATPase domain; ABC_tran; ABC_tran_2; ABC_TRANSPORTER_1; ABC_TRANSPORTER_2; ABC transporter, conserved site; ABC transporter-like; ATPases associated with a variety of cellula; ATP-DEPENDENT TRANSPORTER (ABCF1) PLANT; COIL; coiled-coil; DUF1602; FAMILY NOT NAMED; GENE3D; no description; PANTHER; PFAM; P-loop containing nucleoside triphosphate hydrolases; PROFILE; PROSITE; Protein of unknown f…
							Ca_07610	Ca_07610_v1.0_kabuli	Cicer arietinum	mRNA	Cicer arietinum CDC Frontier genome v1.0	Ca5	40896874	40897566	Ca5:40896874..40897566		seg; SEG; unintegrated
							Ca_07611	Ca_07611_v1.0_kabuli	Cicer arietinum	mRNA	Cicer arietinum CDC Frontier genome v1.0	Ca5	40908230	40911074	Ca5:40908230..40911074	sp|Q8LBF7|SWET7_ARATH Bidirectional sugar transporter SWEET7 OS=Arabidopsis thaliana GN=SWEET7 PE=2 SV=1; sp|Q8LBF7|SWET7_ARATH Bidirectional sugar transporter SWEET7 OS=Arabidopsis thaliana OX=3702 GN=SWEET7 PE=1 SV=1; tr|I1NEA7|I1NEA7_SOYBN Uncharacterized protein OS=Glycine max PE=4 SV=1	MtN3_slv; PANTHER; PFAM; RAG1-ACTIVATING PROTEIN 1; RAG1-activating protein-1-related; seg; SEG; unintegrated
							Ca_07612	Ca_07612_v1.0_kabuli	Cicer arietinum	mRNA	Cicer arietinum CDC Frontier genome v1.0	Ca5	40914361	40916671	Ca5:40914361..40916671	sp|Q84TF5|RHA4A_ARATH Probable E3 ubiquitin-protein ligase RHA4A OS=Arabidopsis thaliana OX=3702 GN=RHA4A PE=2 SV=1; sp|Q84TF5|RHA4A_ARATH RING-H2 zinc finger protein RHA4a OS=Arabidopsis thaliana GN=RHA4A PE=2 SV=1; tr|K7N1X8|K7N1X8_SOYBN Uncharacterized protein OS=Glycine max PE=4 SV=1	FAMILY NOT NAMED; GENE3D; no description; PANTHER; PFAM; PROFILE; PROTEIN BINDING / ZINC ION BINDING; Ring finger; RING/U-box; seg; SEG; SMART; SUPERFAMILY; unintegrated; zf-RING_2; ZF_RING_2; Zinc finger, RING/FYVE/PHD-type; Zinc finger, RING-type
							Ca_07613	Ca_07613_v1.0_kabuli	Cicer arietinum	mRNA	Cicer arietinum CDC Frontier genome v1.0	Ca5	40920274	40921248	Ca5:40920274..40921248	sp|Q67ZU1|LIP2_ARATH Triacylglycerol lipase 2 OS=Arabidopsis thaliana GN=LIP2 PE=2 SV=1; sp|Q67ZU1|LIP2_ARATH Triacylglycerol lipase 2 OS=Arabidopsis thaliana OX=3702 GN=LIP2 PE=2 SV=1; tr|G7KTB3|G7KTB3_MEDTR Lipase OS=Medicago truncatula GN=MTR_7g081050 PE=3 SV=1	GENE3D; no description; unintegrated

## Sheet: chromosome 6
S.No.	Trait	SNP	Chromosome	Position	P.value	log10(p)	Name	Unique Name	Organism	Type	Genome/Transcriptome	Chromosome/Scaffold	Start position	Stop position	Location	BLAST	InterPro	GO Term	GO Accession	GenBank Keyword
1	BY_N	Ca6:10230657	6	10230657	3.58946e-07	6.44497	Ca_08557	Ca_08557_v1.0_kabuli	Cicer arietinum	mRNA	Cicer arietinum CDC Frontier genome v1.0	Ca6	10314072	10314848	Ca6:10314072..10314848	tr|G7LHX1|G7LHX1_MEDTR Putative uncharacterized protein OS=Medicago truncatula GN=MTR_8g085480 PE=4 SV=1	FAMILY NOT NAMED; GENE3D; no description; PANTHER; S-adenosyl-L-methionine-dependent methyltransferases; SUPERFAMILY; unintegrated
	BY_DN2022	Ca6:10230657	6	10230657	3.82786e-06	5.41704	Ca_08558	Ca_08558_v1.0_kabuli	Cicer arietinum	mRNA	Cicer arietinum CDC Frontier genome v1.0	Ca6	10290331	10291737	Ca6:10290331..10291737	sp|Q1PEU4|PP201_ARATH Pentatricopeptide repeat-containing protein At2g44880 OS=Arabidopsis thaliana GN=PCMP-E9 PE=2 SV=2; sp|Q1PEU4|PP201_ARATH Pentatricopeptide repeat-containing protein At2g44880 OS=Arabidopsis thaliana OX=3702 GN=PCMP-E9 PE=2 SV=2; tr|A2Q2T1|A2Q2T1_MEDTR Pentatricopeptide repeat-containing protein OS=Medicago truncatula GN=MTR_7g005870 PE=4 SV=1	FAMILY NOT NAMED; PANTHER; Pentatricopeptide repeat; PFAM; PPR; PPR_2; PPR: pentatricopeptide repeat domain; PROFILE; seg; SEG; TIGRFAMs; unintegrated
	BY_AN2021	Ca6:10230657	6	10230657	7.71563e-06	5.11263	Ca_08559	Ca_08559_v1.0_kabuli	Cicer arietinum	mRNA	Cicer arietinum CDC Frontier genome v1.0	Ca6	10284712	10285717	Ca6:10284712..10285717	sp|O64864|YLS3_ARATH Protein YLS3 OS=Arabidopsis thaliana OX=3702 GN=YLS3 PE=2 SV=1; sp|Q9C7F7|UGPI5_ARATH Uncharacterized GPI-anchored protein At1g27950 OS=Arabidopsis thaliana GN=At1g27950 PE=1 SV=1; tr|G7LHX9|G7LHX9_MEDTR Non-specific lipid-transfer protein-like protein OS=Medicago truncatula GN=MTR_8g085560 PE=2 SV=1	Bifunctional inhibitor/lipid-transfer protein/seed storage 2S albumin; Bifunctional inhibitor/plant lipid transfer protein/seed storage helical domain; GENE3D; LTP_2; no description; PFAM; Plant lipid transfer protein/hydrophobic protein helical domain; Plant lipid transfer protein / seed storage; seg; SEG; SMART; SUPERFAMILY; unintegrated	lipid transport	GO:0006869
	PY_DN2021	Ca6:10230657	6	10230657	8.65162e-06	5.0629	Ca_08560	Ca_08560_v1.0_kabuli	Cicer arietinum	mRNA	Cicer arietinum CDC Frontier genome v1.0	Ca6	10276855	10278906	Ca6:10276855..10278906	sp|F6H9A9|THI41_VITVI Thiamine thiazole synthase 1, chloroplastic OS=Vitis vinifera OX=29760 GN=THI1-1 PE=3 SV=1; sp|O23787|THI4_CITSI Thiamine thiazole synthase, chloroplastic OS=Citrus sinensis GN=THI1 PE=2 SV=1; tr|G7JF12|G7JF12_MEDTR Thiamine thiazole synthase, chloroplastic OS=Medicago truncatula GN=THI1 PE=1 SV=1	ELECTRON TRANSFER FLAVOPROTEIN-UBIQUINONE OXIDOREDUCTASE; FAD/NAD(P)-binding domain; GENE3D; no description; PANTHER; PFAM; seg; SEG; SUPERFAMILY; Thi4; Thiamine biosynthesis Thi4 protein; THIAZOLE BIOSYNTHETIC ENZYME, MITOCHONDRIAL; TIGR00292: thiazole biosynthesis enzyme; TIGRFAMs; unintegrated	thiamine biosynthetic process	GO:0009228
							Ca_08561	Ca_08561_v1.0_kabuli	Cicer arietinum	mRNA	Cicer arietinum CDC Frontier genome v1.0	Ca6	10273804	10274844	Ca6:10273804..10274844	sp|O64864|YLS3_ARATH Protein YLS3 OS=Arabidopsis thaliana OX=3702 GN=YLS3 PE=2 SV=1; sp|Q9C7F7|UGPI5_ARATH Uncharacterized GPI-anchored protein At1g27950 OS=Arabidopsis thaliana GN=At1g27950 PE=1 SV=1; tr|G7LHX9|G7LHX9_MEDTR Non-specific lipid-transfer protein-like protein OS=Medicago truncatula GN=MTR_8g085560 PE=2 SV=1	Bifunctional inhibitor/lipid-transfer protein/seed storage 2S albumin; Bifunctional inhibitor/plant lipid transfer protein/seed storage helical domain; GENE3D; LTP_2; no description; PFAM; Plant lipid transfer protein/hydrophobic protein helical domain; Plant lipid transfer protein / seed storage; seg; SEG; SMART; SUPERFAMILY; unintegrated	lipid transport	GO:0006869
							Ca_08562	Ca_08562_v1.0_kabuli	Cicer arietinum	mRNA	Cicer arietinum CDC Frontier genome v1.0	Ca6	10266318	10268789	Ca6:10266318..10268789	sp|Q8BHA0|IN80C_MOUSE INO80 complex subunit C OS=Mus musculus GN=Ino80c PE=2 SV=1; sp|Q8BHA0|IN80C_MOUSE INO80 complex subunit C OS=Mus musculus OX=10090 GN=Ino80c PE=1 SV=1; tr|I3T140|I3T140_MEDTR Uncharacterized protein OS=Medicago truncatula PE=2 SV=1	PFAM; SMART; YL1_C; YL1 nuclear, C-terminal; YL1 nuclear protein C-terminal domain
							Ca_08563	Ca_08563_v1.0_kabuli	Cicer arietinum	mRNA	Cicer arietinum CDC Frontier genome v1.0	Ca6	10259492	10260947	Ca6:10259492..10260947	sp|F4HPA7|MD10B_ARATH Mediator of RNA polymerase II transcription subunit 10b OS=Arabidopsis thaliana GN=MED10B PE=1 SV=1; sp|F4HPA7|MD10B_ARATH Mediator of RNA polymerase II transcription subunit 10b OS=Arabidopsis thaliana OX=3702 GN=MED10B PE=1 SV=1; tr|G7LHY0|G7LHY0_MEDTR Mediator of RNA polymerase II transcription subunit OS=Medicago truncatula GN=MTR_8g085570 PE=4 SV=1	FAMILY NOT NAMED; Med10; Mediator complex, subunit Med10; NUT2; PANTHER; PFAM; seg; SEG; unintegrated	mediator complex; regulation of transcription by RNA polymerase II; RNA polymerase II transcription cofactor activity	GO:0001104; GO:0006357; GO:0016592
							Ca_08564	Ca_08564_v1.0_kabuli	Cicer arietinum	mRNA	Cicer arietinum CDC Frontier genome v1.0	Ca6	10251975	10255045	Ca6:10251975..10255045	sp|Q9M015|Y5161_ARATH Uncharacterized protein At5g01610 OS=Arabidopsis thaliana OX=3702 GN=At5g01610 PE=1 SV=1; tr|G7LHY2|G7LHY2_MEDTR Uncharacterized protein OS=Medicago truncatula GN=MTR_8g085580 PE=2 SV=1	At5g01610-like; DUF538; GENE3D; no description; PFAM; Protein of unknown function DUF538; seg; SEG; SUPERFAMILY; unintegrated
							Ca_08565	Ca_08565_v1.0_kabuli	Cicer arietinum	mRNA	Cicer arietinum CDC Frontier genome v1.0	Ca6	10248574	10248969	Ca6:10248574..10248969	sp|Q93W93|FBK22_ARATH F-box/kelch-repeat protein At1g55270 OS=Arabidopsis thaliana GN=At1g55270 PE=2 SV=1; sp|Q93W93|FBK22_ARATH F-box/kelch-repeat protein At1g55270 OS=Arabidopsis thaliana OX=3702 GN=At1g55270 PE=2 SV=1; tr|I3SJ08|I3SJ08_LOTJA Uncharacterized protein OS=Lotus japonicus PE=2 SV=1	FAMILY NOT NAMED; PANTHER; SUBFAMILY NOT NAMED; unintegrated
							Ca_08566	Ca_08566_v1.0_kabuli	Cicer arietinum	mRNA	Cicer arietinum CDC Frontier genome v1.0	Ca6	10225390	10236888	Ca6:10225390..10236888	sp|Q06009|PP2A_MEDSA Serine/threonine-protein phosphatase PP2A catalytic subunit OS=Medicago sativa OX=3879 GN=PP2A PE=2 SV=1; sp|Q10BT5|PP2A2_ORYSJ Serine/threonine-protein phosphatase PP2A-2 catalytic subunit OS=Oryza sativa subsp. japonica GN=PP2A2 PE=2 SV=1; tr|I1KSA8|I1KSA8_SOYBN Serine/threonine-protein phosphatase OS=Glycine max PE=3 SV=1	FAMILY NOT NAMED; GENE3D; Metallo-dependent phosphatases; Metallophos; Metallophosphoesterase domain; MoeA_C; MoeA, C-terminal, domain IV; MoeA C-terminal domain-like; Molybdenum cofactor biosynthesis proteins; Molybdopterin binding; no description; PANTHER; PFAM; PRINTS; PROSITE; Protein phosphatase 2A homologues, catalytic; seg; SEG; SERINE/THREONINE PROTEIN PHOSPHATASE PP2A; Serine/threonine-s…	hydrolase activity; molybdopterin cofactor biosynthetic process; Mo-molybdopterin cofactor biosynthetic process	GO:0006777; GO:0016787; GO:0032324
							Ca_08567	Ca_08567_v1.0_kabuli	Cicer arietinum	mRNA	Cicer arietinum CDC Frontier genome v1.0	Ca6	10219827	10222574	Ca6:10219827..10222574	tr|G7LHY7|G7LHY7_MEDTR Putative uncharacterized protein OS=Medicago truncatula GN=MTR_8g085620 PE=4 SV=1	seg; SEG; unintegrated
							Ca_08568	Ca_08568_v1.0_kabuli	Cicer arietinum	mRNA	Cicer arietinum CDC Frontier genome v1.0	Ca6	10209985	10213227	Ca6:10209985..10213227	sp|Q4R6T3|EI2BG_MACFA Translation initiation factor eIF-2B subunit gamma OS=Macaca fascicularis GN=EIF2B3 PE=2 SV=1; sp|Q54FQ8|EI2BG_DICDI Translation initiation factor eIF-2B subunit gamma OS=Dictyostelium discoideum OX=44689 GN=eif2b3 PE=3 SV=1; tr|G7LHY9|G7LHY9_MEDTR Translation initiation factor eIF-2B subunit gamma OS=Medicago truncatula GN=MTR_8g085640 PE=4 SV=1	Bacterial transferase hexapeptide repeat; FAMILY NOT NAMED; GENE3D; Hexapep; no description; NTP_transf_3; Nucleotide-diphospho-sugar transferases; PANTHER; PFAM; seg; SEG; SUPERFAMILY; unintegrated
							Ca_08569	Ca_08569_v1.0_kabuli	Cicer arietinum	mRNA	Cicer arietinum CDC Frontier genome v1.0	Ca6	10202541	10203578	Ca6:10202541..10203578	sp|O80582|FBK46_ARATH F-box/kelch-repeat protein At2g44130 OS=Arabidopsis thaliana GN=At2g44130 PE=2 SV=2; sp|O80582|FBK46_ARATH F-box/kelch-repeat protein At2g44130 OS=Arabidopsis thaliana OX=3702 GN=At2g44130 PE=2 SV=2; tr|E7BSD6|E7BSD6_CICAR F-box family protein OS=Cicer arietinum PE=2 SV=1	FAMILY NOT NAMED; F-box; F-box domain; F-box domain, cyclin-like; Galactose oxidase, beta-propeller; GENE3D; Kelch_1; Kelch motif; Kelch repeat type 1; no description; PANTHER; PFAM; seg; SEG; SMART; SUBFAMILY NOT NAMED; SUPERFAMILY; unintegrated	protein binding	GO:0005515
							Ca_08570	Ca_08570_v1.0_kabuli	Cicer arietinum	mRNA	Cicer arietinum CDC Frontier genome v1.0	Ca6	10189695	10195490	Ca6:10189695..10195490	sp|Q84P17|AEE18_ARATH Probable acyl-activating enzyme 18, peroxisomal OS=Arabidopsis thaliana GN=AAE18 PE=2 SV=1; sp|Q84P17|AEE18_ARATH Probable acyl-activating enzyme 18, peroxisomal OS=Arabidopsis thaliana OX=3702 GN=AAE18 PE=2 SV=1; tr|G7LHZ3|G7LHZ3_MEDTR Acetyl-coenzyme A synthetase OS=Medicago truncatula GN=MTR_8g085680 PE=4 SV=1	Acetyl-CoA synthetase-like; AMP-binding; AMP_BINDING; AMP-binding, conserved site; AMP-dependent synthetase/ligase; Domain of unknown function DUF4009; DUF4009; FAMILY NOT NAMED; GENE3D; no description; PANTHER; PFAM; PROSITE; seg; SEG; SUPERFAMILY; unintegrated	catalytic activity; metabolic process	GO:0003824; GO:0008152
							Ca_08571	Ca_08571_v1.0_kabuli	Cicer arietinum	mRNA	Cicer arietinum CDC Frontier genome v1.0	Ca6	10187117	10188375	Ca6:10187117..10188375	sp|Q9LJD7|COP10_ARATH Constitutive photomorphogenesis protein 10 OS=Arabidopsis thaliana GN=COP10 PE=1 SV=1; sp|Q9LJD7|COP10_ARATH Constitutive photomorphogenesis protein 10 OS=Arabidopsis thaliana OX=3702 GN=COP10 PE=1 SV=1; tr|G7LHZ4|G7LHZ4_MEDTR Ubiquitin-conjugating enzyme COP10 OS=Medicago truncatula GN=MTR_8g085690 PE=2 SV=1	FAMILY NOT NAMED; GENE3D; no description; PANTHER; PFAM; PROFILE; SMART; SUPERFAMILY; UBC-like; UBIQUITIN_CONJUGAT_2; Ubiquitin-conjugating enzyme, E2; Ubiquitin-conjugating enzyme E2, catalytic d; Ubiquitin-conjugating enzyme/RWD-like; unintegrated; UQ_con	acid-amino acid ligase activity	GO:0016881
							Ca_08572	Ca_08572_v1.0_kabuli	Cicer arietinum	mRNA	Cicer arietinum CDC Frontier genome v1.0	Ca6	10180965	10181613	Ca6:10180965..10181613	tr|G7LIL4|G7LIL4_MEDTR Uncharacterized protein OS=Medicago truncatula GN=MTR_8g085700 PE=2 SV=1	Drug/metabolite transporter; EamA; Multidrug resistance efflux transporter EmrE; PFAM; seg; SEG; SUPERFAMILY; unintegrated	membrane	GO:0016020
							Ca_08573	Ca_08573_v1.0_kabuli	Cicer arietinum	mRNA	Cicer arietinum CDC Frontier genome v1.0	Ca6	10176329	10180012	Ca6:10176329..10180012	sp|Q94CD8|E134_ARATH Glucan endo-1,3-beta-glucosidase 4 OS=Arabidopsis thaliana GN=At3g13560 PE=1 SV=1; sp|Q94CD8|E134_ARATH Glucan endo-1,3-beta-glucosidase 4 OS=Arabidopsis thaliana OX=3702 GN=At3g13560 PE=2 SV=1; tr|G7LIL6|G7LIL6_MEDTR Glucan endo-1,3-beta-glucosidase OS=Medicago truncatula GN=MTR_8g085720 PE=3 SV=1	FAMILY NOT NAMED; GENE3D; Glyco_hydro_17; Glycoside hydrolase, family 17; Glycoside hydrolase, subgroup, catalytic domain; Glycoside hydrolase, superfamily; no description; PANTHER; PFAM; Possibly involved in carbohydrate binding; seg; SEG; SMART; SUPERFAMILY; (Trans)glycosidases; unintegrated; X8	carbohydrate metabolic process; catalytic activity; cation binding	GO:0003824; GO:0005975; GO:0043169
							Ca_08574	Ca_08574_v1.0_kabuli	Cicer arietinum	mRNA	Cicer arietinum CDC Frontier genome v1.0	Ca6	10169203	10170917	Ca6:10169203..10170917	sp|P49211|RL321_ARATH 60S ribosomal protein L32-1 OS=Arabidopsis thaliana GN=RPL32A PE=2 SV=2; sp|P49211|RL321_ARATH 60S ribosomal protein L32-1 OS=Arabidopsis thaliana OX=3702 GN=RPL32A PE=2 SV=2; tr|B7FN56|B7FN56_MEDTR 60S ribosomal protein L32 OS=Medicago truncatula GN=MTR_8g085740 PE=2 SV=1	FAMILY NOT NAMED; PANTHER; PFAM; PRODOM; Q45NI6_MEDSA_Q45NI6;; Ribosomal_L32e; Ribosomal protein L32e; seg; SEG; SUPERFAMILY; unintegrated	intracellular anatomical structure; ribosome; structural constituent of ribosome; translation	GO:0003735; GO:0005622; GO:0005840; GO:0006412
							Ca_08575	Ca_08575_v1.0_kabuli	Cicer arietinum	mRNA	Cicer arietinum CDC Frontier genome v1.0	Ca6	10165917	10167674	Ca6:10165917..10167674	tr|G7LIM1|G7LIM1_MEDTR Putative uncharacterized protein OS=Medicago truncatula GN=MTR_8g085780 PE=4 SV=1	seg; SEG; unintegrated
							Ca_08576	Ca_08576_v1.0_kabuli	Cicer arietinum	mRNA	Cicer arietinum CDC Frontier genome v1.0	Ca6	10156877	10159805	Ca6:10156877..10159805	sp|Q8W496|PTC52_ARATH Protochlorophyllide-dependent translocon component 52, chloroplastic OS=Arabidopsis thaliana GN=PTC52 PE=2 SV=1; sp|Q8W496|PTC52_ARATH Protochlorophyllide-dependent translocon component 52, chloroplastic OS=Arabidopsis thaliana OX=3702 GN=PTC52 PE=2 SV=1; tr|G7LIM7|G7LIM7_MEDTR Pheophorbide a oxygenase OS=Medicago truncatula GN=MTR_8g085840 PE=4 SV=1	Bet v1-like; FAMILY NOT NAMED; GENE3D; ISP domain; no description; PANTHER; PaO; PFAM; Pheophorbide a oxygenase; PHEOPHORBIDE A OXYGENASE; PROFILE; Rieske; RIESKE; Rieske [2Fe-2S] iron-sulphur domain; seg; SEG; SUPERFAMILY; unintegrated	chlorophyllide a oxygenase [overall] activity; obsolete oxidation-reduction process; oxidoreductase activity	GO:0010277; GO:0016491; GO:0055114
							Ca_08577	Ca_08577_v1.0_kabuli	Cicer arietinum	mRNA	Cicer arietinum CDC Frontier genome v1.0	Ca6	10150095	10153259	Ca6:10150095..10153259	tr|K7KQG1|K7KQG1_SOYBN Uncharacterized protein OS=Glycine max PE=4 SV=1	DUF616; FAMILY NOT NAMED; PANTHER; PFAM; Protein of unknown function DUF616; seg; SEG; SUBFAMILY NOT NAMED; unintegrated
							Ca_08578	Ca_08578_v1.0_kabuli	Cicer arietinum	mRNA	Cicer arietinum CDC Frontier genome v1.0	Ca6	10144676	10145875	Ca6:10144676..10145875	tr|I1K3X0|I1K3X0_SOYBN Uncharacterized protein OS=Glycine max PE=4 SV=1	DUF1644; PFAM; Protein of unknown function DUF1644; seg; SEG; unintegrated
							Ca_08579	Ca_08579_v1.0_kabuli	Cicer arietinum	mRNA	Cicer arietinum CDC Frontier genome v1.0	Ca6	10136275	10139177	Ca6:10136275..10139177	sp|Q9M2G8|IQM6_ARATH IQ domain-containing protein IQM6 OS=Arabidopsis thaliana OX=3702 GN=IQM6 PE=2 SV=1; tr|G7LIN0|G7LIN0_MEDTR Calmodulin binding protein OS=Medicago truncatula GN=MTR_8g085900 PE=4 SV=1	seg; SEG; unintegrated
2	BY_AN2021	Ca6:9109096	6	9109096	6.25073e-06	5.20407	Ca_08677	Ca_08677_v1.0_kabuli	Cicer arietinum	mRNA	Cicer arietinum CDC Frontier genome v1.0	Ca6	9199684	9201684	Ca6:9199684..9201684	sp|O22820|U74F1_ARATH Flavonol 7-O-beta-glucosyltransferase UGT74F1 OS=Arabidopsis thaliana OX=3702 GN=UGT74F1 PE=1 SV=1; sp|O22820|U74F1_ARATH UDP-glycosyltransferase 74F1 OS=Arabidopsis thaliana GN=UGT74F1 PE=1 SV=1; tr|G7L8S7|G7L8S7_MEDTR UDP-glucose glucosyltransferase OS=Medicago truncatula GN=MTR_8g088560 PE=3 SV=1	FAMILY NOT NAMED; GENE3D; no description; PANTHER; PFAM; PROSITE; seg; SEG; SUPERFAMILY; UDP-GLUCOSYLTRANSFERASE; UDP-glucuronosyl/UDP-glucosyltransferase; UDP-Glycosyltransferase/glycogen phosphorylase; UDPGT; unintegrated
							Ca_08678	Ca_08678_v1.0_kabuli	Cicer arietinum	mRNA	Cicer arietinum CDC Frontier genome v1.0	Ca6	9190348	9198462	Ca6:9190348..9198462	sp|Q5ZK33|LETM1_CHICK LETM1 and EF-hand domain-containing protein 1, mitochondrial OS=Gallus gallus GN=LETM1 PE=2 SV=1; sp|Q5ZK33|LETM1_CHICK Mitochondrial proton/calcium exchanger protein OS=Gallus gallus OX=9031 GN=LETM1 PE=2 SV=1; tr|K7KQN8|K7KQN8_SOYBN Uncharacterized protein OS=Glycine max PE=4 SV=1	COIL; coiled-coil; EF-hand; EF-HAND 2; EF_HAND_2; EF-hand-like domain; FAMILY NOT NAMED; GENE3D; LETM1; LETM1-like; LEUCINE ZIPPER-EF-HAND CONTAINING TRANSMEMBRANE PROTEIN; no description; PANTHER; PFAM; PROFILE; seg; SEG; SUPERFAMILY; unintegrated
							Ca_08679	Ca_08679_v1.0_kabuli	Cicer arietinum	mRNA	Cicer arietinum CDC Frontier genome v1.0	Ca6	9177524	9183878	Ca6:9177524..9183878	sp|F4IS56|ILK1_ARATH Integrin-linked protein kinase 1 OS=Arabidopsis thaliana OX=3702 GN=ILK1 PE=1 SV=1; sp|Q54Y55|SHKC_DICDI Dual specificity protein kinase shkC OS=Dictyostelium discoideum GN=shkC PE=3 SV=1; tr|Q8SAE5|Q8SAE5_MEDTR Ankyrin-kinase OS=Medicago truncatula PE=2 SV=1	Ank_2; ANK_REPEAT; ANK_REP_REGION; ANKYRIN-KINASE; Ankyrin repeat; Ankyrin repeat-containing domain; FAMILY NOT NAMED; GENE3D; Integrin-linked protein kinase; no description; PANTHER; PFAM; PIR; Pkinase; PROFILE; PROSITE; Protein kinase, catalytic domain; PROTEIN_KINASE_DOM; Protein kinase-like domain; Protein kinase-like (PK-like); PROTEIN_KINASE_ST; seg; SEG; Serine/threonine- / dual-specificit…
							Ca_08680	Ca_08680_v1.0_kabuli	Cicer arietinum	mRNA	Cicer arietinum CDC Frontier genome v1.0	Ca6	9165523	9167759	Ca6:9165523..9167759	sp|A7UL74|CTF7_ARATH Protein CHROMOSOME TRANSMISSION FIDELITY 7 OS=Arabidopsis thaliana OX=3702 GN=CTF7 PE=1 SV=1; sp|Q5SPR8|ESCO2_DANRE N-acetyltransferase ESCO2 OS=Danio rerio GN=esco2 PE=2 SV=1; tr|G7IMD6|G7IMD6_MEDTR N-acetyltransferase ESCO2 OS=Medicago truncatula GN=MTR_2g102470 PE=4 SV=1	Acetyltransf_13; FAMILY NOT NAMED; PANTHER; PFAM; seg; SEG; SUBFAMILY NOT NAMED; unintegrated; zf-C2H2_3
							Ca_08681	Ca_08681_v1.0_kabuli	Cicer arietinum	mRNA	Cicer arietinum CDC Frontier genome v1.0	Ca6	9161864	9162280	Ca6:9161864..9162280	sp|Q9SMC2|ILVH_NICPL Acetolactate synthase small subunit 1, chloroplastic OS=Nicotiana plumbaginifolia OX=4092 PE=2 SV=1; sp|Q9SMC2|ILVH_NICPL Acetolactate synthase small subunit 1, chloroplastic OS=Nicotiana plumbaginifolia PE=2 SV=1; tr|G7L8T1|G7L8T1_MEDTR Acetolactate synthase small subunit OS=Medicago truncatula GN=MTR_8g088600 PE=4 SV=1	Acetolactate synthase, small subunit; acolac_sm: acetolactate synthase, small subunit; ACT_5; ACT-like; COIL; coiled-coil; GENE3D; no description; PFAM; PRODOM; Q9SMC2_NICPL_Q9SMC2;; seg; SEG; SUPERFAMILY; TIGRFAMs; unintegrated
							Ca_08682	Ca_08682_v1.0_kabuli	Cicer arietinum	mRNA	Cicer arietinum CDC Frontier genome v1.0	Ca6	9155991	9157735	Ca6:9155991..9157735	sp|Q93YZ7|ILVH2_ARATH Acetolactate synthase small subunit 2, chloroplastic OS=Arabidopsis thaliana GN=At2g31810 PE=1 SV=1; sp|Q93YZ7|ILVH2_ARATH Acetolactate synthase small subunit 2, chloroplastic OS=Arabidopsis thaliana OX=3702 GN=At2g31810 PE=1 SV=1; tr|K7KQP0|K7KQP0_SOYBN Uncharacterized protein OS=Glycine max PE=4 SV=1	Acetolactate synthase, small subunit; Acetolactate synthase, small subunit, C-terminal; acolac_sm: acetolactate synthase, small subunit; ACT_5; ACT-like; ALS_ss_C; GENE3D; no description; PFAM; PRODOM; Q9SMC2_NICPL_Q9SMC2;; seg; SEG; SUPERFAMILY; TIGRFAMs; unintegrated
							Ca_08683	Ca_08683_v1.0_kabuli	Cicer arietinum	mRNA	Cicer arietinum CDC Frontier genome v1.0	Ca6	9140917	9148062	Ca6:9140917..9148062	sp|Q93YZ7|ILVH2_ARATH Acetolactate synthase small subunit 2, chloroplastic OS=Arabidopsis thaliana GN=At2g31810 PE=1 SV=1; sp|Q93YZ7|ILVH2_ARATH Acetolactate synthase small subunit 2, chloroplastic OS=Arabidopsis thaliana OX=3702 GN=At2g31810 PE=1 SV=1; tr|G7L8T1|G7L8T1_MEDTR Acetolactate synthase small subunit OS=Medicago truncatula GN=MTR_8g088600 PE=4 SV=1	Acetolactate synthase, small subunit; Acetolactate synthase, small subunit, C-terminal; acolac_sm: acetolactate synthase, small subunit; ACT_5; ACT-like; ALS_ss_C; GENE3D; no description; PFAM; PRODOM; Q9SMC2_NICPL_Q9SMC2;; seg; SEG; SUPERFAMILY; TIGRFAMs; unintegrated
							Ca_08684	Ca_08684_v1.0_kabuli	Cicer arietinum	mRNA	Cicer arietinum CDC Frontier genome v1.0	Ca6	9129708	9136109	Ca6:9129708..9136109	sp|O24653|GDI2_ARATH Guanosine nucleotide diphosphate dissociation inhibitor 2 OS=Arabidopsis thaliana OX=3702 GN=GDI2 PE=2 SV=1; sp|P50398|GDIA_RAT Rab GDP dissociation inhibitor alpha OS=Rattus norvegicus GN=Gdi1 PE=1 SV=1; tr|O65744|O65744_CICAR GDP dissociation inhibitor OS=Cicer arietinum GN=gdi PE=1 SV=1	FAD-linked reductases, C-terminal domain; FAD/NAD(P)-binding domain; FAMILY NOT NAMED; GDI; GDP dissociation inhibitor; GENE3D; no description; PANTHER; PFAM; PRINTS; RABGDI; Rab GDI protein; RABGDIREP; seg; SEG; SUPERFAMILY; unintegrated
							Ca_08685	Ca_08685_v1.0_kabuli	Cicer arietinum	mRNA	Cicer arietinum CDC Frontier genome v1.0	Ca6	9123687	9125961	Ca6:9123687..9125961	sp|Q8W3M6|UBCP_ARATH Ubiquitin-like domain-containing CTD phosphatase OS=Arabidopsis thaliana GN=At4g06599 PE=2 SV=1; sp|Q8W3M6|UBCP_ARATH Ubiquitin-like domain-containing CTD phosphatase OS=Arabidopsis thaliana OX=3702 GN=At4g06599 PE=2 SV=1; tr|B7FKH2|B7FKH2_MEDTR Ubiquitin-like domain-containing CTD phosphatase OS=Medicago truncatula GN=MTR_8g088640 PE=2 SV=1	catalytic domain of ctd-like phosphatases; FAMILY NOT NAMED; FCP1; GENE3D; HAD_IIID1: HAD hydrolase, family IIID; HAD-like; HAD-like domain; HAD-superfamily hydrolase, subfamily IIID; NIF; NLI interacting factor; no description; PANTHER; PFAM; PROFILE; seg; SEG; SMART; SUBFAMILY NOT NAMED; SUPERFAMILY; TIGRFAMs; ubiquitin; Ubiquitin; UBIQUITIN_2; Ubiquitin homologues; Ubiquitin-like; Ubiquitin su…
							Ca_08686	Ca_08686_v1.0_kabuli	Cicer arietinum	mRNA	Cicer arietinum CDC Frontier genome v1.0	Ca6	9119132	9121538	Ca6:9119132..9121538	sp|Q8W3M7|Y4598_ARATH Uncharacterized protein At4g06598 OS=Arabidopsis thaliana GN=At4g06598 PE=2 SV=2; sp|Q8W3M7|Y4598_ARATH Uncharacterized protein At4g06598 OS=Arabidopsis thaliana OX=3702 GN=At4g06598 PE=2 SV=2; tr|G7L8T7|G7L8T7_MEDTR Transcription factor bZIP63 OS=Medicago truncatula GN=MTR_8g088650 PE=4 SV=1	COIL; coiled-coil; FAMILY NOT NAMED; OS11G0218000 PROTEIN; PANTHER; seg; SEG; unintegrated
							Ca_08687	Ca_08687_v1.0_kabuli	Cicer arietinum	mRNA	Cicer arietinum CDC Frontier genome v1.0	Ca6	9106467	9109389	Ca6:9106467..9109389	sp|Q93ZD7|MRS24_ARATH Magnesium transporter MRS2-4 OS=Arabidopsis thaliana GN=MRS2-4 PE=1 SV=1; sp|Q93ZD7|MRS24_ARATH Magnesium transporter MRS2-4 OS=Arabidopsis thaliana OX=3702 GN=MRS2-4 PE=2 SV=1; tr|G7L8U0|G7L8U0_MEDTR Magnesium transporter MRS2 OS=Medicago truncatula GN=MTR_8g088670 PE=4 SV=1	COIL; coiled-coil; CorA; FAMILY NOT NAMED; GENE3D; Magnesium transport protein CorA, transmembrane region; Mg2+ transporter protein, CorA-like/Zinc transport protein ZntB; no description; PANTHER; PFAM; seg; SEG; SUPERFAMILY; unintegrated
							Ca_08688	Ca_08688_v1.0_kabuli	Cicer arietinum	mRNA	Cicer arietinum CDC Frontier genome v1.0	Ca6	9092121	9096783	Ca6:9092121..9096783	sp|Q9C5Y0|PLDD1_ARATH Phospholipase D delta OS=Arabidopsis thaliana GN=PLDDELTA PE=1 SV=2; sp|Q9C5Y0|PLDD1_ARATH Phospholipase D delta OS=Arabidopsis thaliana OX=3702 GN=PLDDELTA PE=1 SV=2; tr|G7L8U1|G7L8U1_MEDTR Phospholipase D OS=Medicago truncatula GN=MTR_8g088690 PE=3 SV=1	C2; C2 calcium-dependent membrane targeting; C2 calcium/lipid-binding domain, CaLB; C2 domain (Calcium/lipid-binding domain, CaLB); C2 membrane targeting protein; FAMILY NOT NAMED; GENE3D; no description; PANTHER; PFAM; Phospholipase D; Phospholipase D. Active site motifs.; Phospholipase D, C-terminal; PHOSPHOLIPASE D DELTA; Phospholipase D-like domain; Phospholipase D/nuclease; Phospholipase D, …
							Ca_08689	Ca_08689_v1.0_kabuli	Cicer arietinum	mRNA	Cicer arietinum CDC Frontier genome v1.0	Ca6	9077171	9078731	Ca6:9077171..9078731	sp|Q9SX98|LHTL8_ARATH Lysine histidine transporter-like 8 OS=Arabidopsis thaliana GN=AATL1 PE=1 SV=1; sp|Q9SX98|LHTL8_ARATH Lysine histidine transporter-like 8 OS=Arabidopsis thaliana OX=3702 GN=AATL1 PE=1 SV=1; tr|K7LSM4|K7LSM4_SOYBN Uncharacterized protein OS=Glycine max PE=4 SV=1	Aa_trans; Amino acid transporter, transmembrane; PFAM
							Ca_16732	Ca_16732_v1.0_kabuli	Cicer arietinum	mRNA	Cicer arietinum CDC Frontier genome v1.0	Ca6	9065954	9066566	Ca6:9065954..9066566	sp|Q9SX98|LHTL8_ARATH Lysine histidine transporter-like 8 OS=Arabidopsis thaliana GN=AATL1 PE=1 SV=1; sp|Q9SX98|LHTL8_ARATH Lysine histidine transporter-like 8 OS=Arabidopsis thaliana OX=3702 GN=AATL1 PE=1 SV=1; tr|K7LSM4|K7LSM4_SOYBN Uncharacterized protein OS=Glycine max PE=4 SV=1	Aa_trans; Amino acid transporter, transmembrane; PFAM
							Ca_16733	Ca_16733_v1.0_kabuli	Cicer arietinum	mRNA	Cicer arietinum CDC Frontier genome v1.0	Ca6	9061058	9063292	Ca6:9061058..9063292	sp|Q9SX98|LHTL8_ARATH Lysine histidine transporter-like 8 OS=Arabidopsis thaliana GN=AATL1 PE=1 SV=1; sp|Q9SX98|LHTL8_ARATH Lysine histidine transporter-like 8 OS=Arabidopsis thaliana OX=3702 GN=AATL1 PE=1 SV=1; tr|K7LSM4|K7LSM4_SOYBN Uncharacterized protein OS=Glycine max PE=4 SV=1	Aa_trans; Amino acid transporter, transmembrane; PFAM; seg; SEG; unintegrated
							Ca_16734	Ca_16734_v1.0_kabuli	Cicer arietinum	mRNA	Cicer arietinum CDC Frontier genome v1.0	Ca6	9053846	9054292	Ca6:9053846..9054292	sp|Q43517|FER1_SOLLC Ferredoxin-1, chloroplastic OS=Solanum lycopersicum GN=SEND33 PE=2 SV=1; sp|Q43517|FER1_SOLLC Ferredoxin-1, chloroplastic OS=Solanum lycopersicum OX=4081 GN=SEND33 PE=2 SV=1; tr|G7L8U4|G7L8U4_MEDTR Ferredoxin I OS=Medicago truncatula GN=MTR_8g088720 PE=4 SV=1	2FE2S_FER_1; 2FE2S_FER_2; 2Fe-2S ferredoxin, iron-sulphur binding site; 2Fe-2S ferredoxin-like; 2Fe-2S ferredoxin-type domain; Beta-grasp domain; fdx_plant: ferredoxin [2Fe-2S]; Fer2; Ferredoxin [2Fe-2S], plant; GENE3D; no description; PFAM; PROFILE; PROSITE; seg; SEG; SUPERFAMILY; TIGRFAMs; unintegrated
							Ca_16735	Ca_16735_v1.0_kabuli	Cicer arietinum	mRNA	Cicer arietinum CDC Frontier genome v1.0	Ca6	9047206	9052721	Ca6:9047206..9052721	sp|Q940G0|TMN1_ARATH Transmembrane 9 superfamily member 1 OS=Arabidopsis thaliana OX=3702 GN=TMN1 PE=1 SV=1; sp|Q9HD45|TM9S3_HUMAN Transmembrane 9 superfamily member 3 OS=Homo sapiens GN=TM9SF3 PE=1 SV=2; tr|G7L8U5|G7L8U5_MEDTR Transmembrane 9 superfamily protein member OS=Medicago truncatula GN=MTR_8g088730 PE=4 SV=1	EMP70; ENDOMEMBRANE PROTEIN EMP70; Nonaspanin (TM9SF); PANTHER; PFAM; seg; SEG; TRANSMEMBRANE 9 SUPERFAMILY PROTEIN; unintegrated
							Ca_16736	Ca_16736_v1.0_kabuli	Cicer arietinum	mRNA	Cicer arietinum CDC Frontier genome v1.0	Ca6	9035634	9038206	Ca6:9035634..9038206	sp|Q7XQP4|SAPK7_ORYSJ Serine/threonine-protein kinase SAPK7 OS=Oryza sativa subsp. japonica GN=SAPK7 PE=2 SV=2; sp|Q7XQP4|SAPK7_ORYSJ Serine/threonine-protein kinase SAPK7 OS=Oryza sativa subsp. japonica OX=39947 GN=SAPK7 PE=2 SV=2; tr|B9N888|B9N888_POPTR Predicted protein OS=Populus trichocarpa GN=POPTRDRAFT_931343 PE=2 SV=1	FAMILY NOT NAMED; GENE3D; no description; PANTHER; PFAM; Pkinase; PROFILE; PROSITE; PROTEIN_KINASE_ATP; Protein kinase, ATP binding site; Protein kinase, catalytic domain; PROTEIN_KINASE_DOM; Protein kinase-like domain; Protein kinase-like (PK-like); PROTEIN_KINASE_ST; Serine/threonine- / dual-specificity protein kinase, catalytic domain; Serine/threonine-protein kinase, active site; Serine/Threo…
							Ca_16737	Ca_16737_v1.0_kabuli	Cicer arietinum	mRNA	Cicer arietinum CDC Frontier genome v1.0	Ca6	9032519	9033910	Ca6:9032519..9033910	tr|G7L8V0|G7L8V0_MEDTR Putative uncharacterized protein OS=Medicago truncatula GN=MTR_8g088750 PE=4 SV=1	seg; SEG; unintegrated

## Sheet: chromosome 7
S.No.	Trait	SNP	Chromosome	Position	P.value	log10(p)	Name	Unique Name	Organism	Type	Genome/Transcriptome	Chromosome/Scaffold	Start position	Stop position	Location	BLAST	InterPro	GO Term	GO Accession	GenBank Keyword
	PY_DN2022	Ca7:41673233	7	41673233	1.08648e-07	6.96398	Ca_17983	Ca_17983_v1.0_kabuli	Cicer arietinum	mRNA	Cicer arietinum CDC Frontier genome v1.0	Ca7	41743749	41748493	Ca7:41743749..41748493	sp|Q9SFB8|PI5K6_ARATH Phosphatidylinositol 4-phosphate 5-kinase 6 OS=Arabidopsis thaliana GN=PIP5K6 PE=2 SV=1; sp|Q9SFB8|PI5K6_ARATH Phosphatidylinositol 4-phosphate 5-kinase 6 OS=Arabidopsis thaliana OX=3702 GN=PIP5K6 PE=2 SV=1; tr|G7LG15|G7LG15_MEDTR Phosphatidylinositol-4-phosphate 5-kinase OS=Medicago truncatula GN=MTR_8g039100 PE=4 SV=1	FAMILY NOT NAMED; GENE3D; Histone H3 K4-specific methyltransferase SET7/9 N-terminal domain; MORN; MORN motif; no description; PANTHER; PFAM; Phosphatidylinositol-4-phosphate 5-kinase; PHOSPHATIDYLINOSITOL-4-PHOSPHATE 5-KINASE; Phosphatidylinositol-4-phosphate 5-kinase, core; Phosphatidylinositol-4-phosphate 5-kinase, core, subgroup; Phosphatidylinositol-4-phosphate 5-kinase, plant; Phosphatidyli…	1-phosphatidylinositol-4-phosphate 5-kinase activity; ATP binding; phosphatidylinositol metabolic process; phosphatidylinositol phosphate kinase activity	GO:0005524; GO:0016307; GO:0016308; GO:0046488
	BY_N	Ca7:41673233	7	41673233	1.37939e-06	5.86031	Ca_17984	Ca_17984_v1.0_kabuli	Cicer arietinum	mRNA	Cicer arietinum CDC Frontier genome v1.0	Ca7	41712748	41714405	Ca7:41712748..41714405	sp|Q94CK9|LRP1_ARATH Protein LATERAL ROOT PRIMORDIUM 1 OS=Arabidopsis thaliana OX=3702 GN=LRP1 PE=1 SV=1; tr|G7LG16|G7LG16_MEDTR Short internode related sequence OS=Medicago truncatula GN=MTR_8g039110 PE=4 SV=1	DUF702; Lateral Root Primordium type 1, C-terminal; LRP1_Cterm: LRP1 C-terminal domain; PFAM; Protein of unknown function DUF702; put_zinc_LRP1: putative zinc finger domain, LRP1 t; seg; SEG; TIGRFAMs; unintegrated; Zinc finger, lateral root primordium type 1
	BY_DN2022	Ca7:41673233	7	41673233	6.44198e-06	5.19098	Ca_17985	Ca_17985_v1.0_kabuli	Cicer arietinum	mRNA	Cicer arietinum CDC Frontier genome v1.0	Ca7	41698335	41700476	Ca7:41698335..41700476	sp|Q3SZE2|PFD1_BOVIN Prefoldin subunit 1 OS=Bos taurus OX=9913 GN=PFDN1 PE=2 SV=1; sp|Q5RAM7|PFD1_PONAB Prefoldin subunit 1 OS=Pongo abelii GN=PFDN1 PE=2 SV=1; tr|B7FMP0|B7FMP0_MEDTR Prefoldin subunit OS=Medicago truncatula GN=MTR_8g039140 PE=2 SV=1	COIL; coiled-coil; FAMILY NOT NAMED; GENE3D; no description; PANTHER; PFAM; Prefoldin; Prefoldin_2; Prefoldin beta-like; SUPERFAMILY; unintegrated	prefoldin complex; protein folding; unfolded protein binding	GO:0006457; GO:0016272; GO:0051082
							Ca_17986	Ca_17986_v1.0_kabuli	Cicer arietinum	mRNA	Cicer arietinum CDC Frontier genome v1.0	Ca7	41686347	41689427	Ca7:41686347..41689427	sp|Q3KRG3|TSR2_DANRE Pre-rRNA-processing protein TSR2 homolog OS=Danio rerio GN=tsr2 PE=2 SV=1; sp|Q3KRG3|TSR2_DANRE Pre-rRNA-processing protein TSR2 homolog OS=Danio rerio OX=7955 GN=tsr2 PE=2 SV=1; tr|I3S1A5|I3S1A5_LOTJA Uncharacterized protein OS=Lotus japonicus PE=2 SV=1	FAMILY NOT NAMED; PANTHER; PFAM; Pre-rRNA-processing protein TSR2; seg; SEG; unintegrated; WGG
							Ca_17987	Ca_17987_v1.0_kabuli	Cicer arietinum	mRNA	Cicer arietinum CDC Frontier genome v1.0	Ca7	41672339	41682201	Ca7:41672339..41682201	sp|A5F5U6|BGAL_VIBC3 Beta-galactosidase OS=Vibrio cholerae serotype O1 (strain ATCC 39541 / Classical Ogawa 395 / O395) OX=345073 GN=lacZ PE=3 SV=2; sp|A5F5U6|BGAL_VIBC3 Beta-galactosidase OS=Vibrio cholerae serotype O1 (strain ATCC 39541 / Ogawa 395 / O395) GN=lacZ PE=3 SV=2; tr|G7LG20|G7LG20_MEDTR Beta Galactosidase-like protein OS=Medicago truncatula GN=MTR_8g039160 PE=4 SV=1	BETA-GALACTOSIDASE; beta-Galactosidase/glucuronidase domain; Beta galactosidase small chain; Beta galactosidase small chain/ domain 5; Bgal_small_N; Galactose-binding domain-like; Galactose mutarotase-like; GENE3D; GLHYDRLASE2; Glyco_hydro_2; Glyco_hydro_2_C; Glyco_hydro_2_N; Glycoside hydrolase, family 2; Glycoside hydrolase, family 2/20, immunoglobulin-like beta-sandwich domain; Glycoside hydro…	beta-galactosidase activity; beta-galactosidase complex; carbohydrate binding; carbohydrate metabolic process; catalytic activity; cation binding	GO:0003824; GO:0004565; GO:0005975; GO:0009341; GO:0030246; GO:0043169
							Ca_17988	Ca_17988_v1.0_kabuli	Cicer arietinum	mRNA	Cicer arietinum CDC Frontier genome v1.0	Ca7	41641337	41670769	Ca7:41641337..41670769	sp|Q5D869|NRPE1_ARATH DNA-directed RNA polymerase V subunit 1 OS=Arabidopsis thaliana GN=NRPE1 PE=1 SV=1; sp|Q5D869|NRPE1_ARATH DNA-directed RNA polymerase V subunit 1 OS=Arabidopsis thaliana OX=3702 GN=NRPE1 PE=1 SV=1; tr|G7LG09|G7LG09_MEDTR DNA-directed RNA polymerase OS=Medicago truncatula GN=MTR_8g038990 PE=3 SV=1	beta and beta-prime subunits of DNA dependent RNA-polymerase; Copper amine oxidase, N2/N3-terminal; DNA-DIRECTED RNA POLYMERASE; DUF3223; FAMILY NOT NAMED; GENE3D; no description; PANTHER; PFAM; Protein of unknown function DUF3223; RNA_pol_Rpb1_1; RNA_pol_Rpb1_2; RNA_pol_Rpb1_3; RNA polymerase, alpha subunit; RNA polymerase I subunit A N-terminus; RNA polymerase, N-terminal; RNA polymerase Rpb1, …	amine metabolic process; copper ion binding; DNA binding; DNA-directed 5'-3' RNA polymerase activity; quinone binding	GO:0003677; GO:0003899; GO:0005507; GO:0009308; GO:0048038
							Ca_17989	Ca_17989_v1.0_kabuli	Cicer arietinum	mRNA	Cicer arietinum CDC Frontier genome v1.0	Ca7	41620338	41620823	Ca7:41620338..41620823		seg; SEG; unintegrated
							Ca_17990	Ca_17990_v1.0_kabuli	Cicer arietinum	mRNA	Cicer arietinum CDC Frontier genome v1.0	Ca7	41603396	41603905	Ca7:41603396..41603905	tr|K7MNX2|K7MNX2_SOYBN Uncharacterized protein OS=Glycine max PE=4 SV=1
							Ca_17991	Ca_17991_v1.0_kabuli	Cicer arietinum	mRNA	Cicer arietinum CDC Frontier genome v1.0	Ca7	41603123	41603380	Ca7:41603123..41603380

## Sheet: chromosome 8
S.No.	Trait	SNP	Chromosome	Position	P.value	log10(p)	Name	Unique Name	Organism	Type	Genome/Transcriptome	Chromosome/Scaffold	Start position	Stop position	Location	BLAST	InterPro	GO Term	GO Accession	GenBank Keyword
	DTM_DL2021		8	10963827	1.07789e-06	5.96743	Ca_19737	Ca_19737_v1.0_kabuli	Cicer arietinum	mRNA	Cicer arietinum CDC Frontier genome v1.0	Ca8	10865608	10867961	Ca8:10865608..10867961	sp|P23958|TIPA_PHAVU Probable aquaporin TIP-type alpha OS=Phaseolus vulgaris OX=3885 PE=1 SV=1; sp|P23958|TIPA_PHAVU Probable aquaporin TIP-type alpha OS=Phaseolus vulgaris PE=1 SV=1; tr|G7KPP6|G7KPP6_MEDTR Tonoplast intrinsic protein OS=Medicago truncatula GN=MTR_6g069040 PE=3 SV=1	Aquaporin; Aquaporin-like; FAMILY NOT NAMED; GENE3D; Major intrinsic protein; Major intrinsic protein, conserved site; MINTRINSICP; MIP; MIP: MIP family channel proteins; no description; PANTHER; PFAM; PRINTS; PROSITE; seg; SEG; SUBFAMILY NOT NAMED; SUPERFAMILY; TIGRFAMs; unintegrated	integral component of membrane; membrane; transmembrane transport; transport; transporter activity; water transport	GO:0005215; GO:0006810; GO:0006833; GO:0016020; GO:0016021; GO:0055085
	DTM_AL2022	Ca8:10963827	8	10963827	1.0584e-05	4.97535	Ca_19738	Ca_19738_v1.0_kabuli	Cicer arietinum	mRNA	Cicer arietinum CDC Frontier genome v1.0	Ca8	10868570	10872525	Ca8:10868570..10872525	tr|G7KPP7|G7KPP7_MEDTR Putative uncharacterized protein OS=Medicago truncatula GN=MTR_6g069050 PE=4 SV=1	GENE3D; Metallo-dependent phosphatases; Metallophos; Metallophosphoesterase domain; no description; PFAM; seg; SEG; SUPERFAMILY; unintegrated	hydrolase activity	GO:0016787
							Ca_19739	Ca_19739_v1.0_kabuli	Cicer arietinum	mRNA	Cicer arietinum CDC Frontier genome v1.0	Ca8	10886508	10887362	Ca8:10886508..10887362	sp|Q9SXD1|PPR91_ARATH Pentatricopeptide repeat-containing protein At1g62670, mitochondrial OS=Arabidopsis thaliana GN=At1g62670 PE=2 SV=2; sp|Q9SXD1|PPR91_ARATH Pentatricopeptide repeat-containing protein At1g62670, mitochondrial OS=Arabidopsis thaliana OX=3702 GN=At1g62670 PE=3 SV=2; tr|G7KP92|G7KP92_MEDTR Pentatricopeptide repeat-containing protein OS=Medicago truncatula GN=MTR_6g065540 PE=4 SV…	FAMILY NOT NAMED; GENE3D; no description; PANTHER; Pentatricopeptide repeat; PFAM; PPR; PPR_1; PPR_2; PPR: pentatricopeptide repeat domain; PROFILE; SUPERFAMILY; Tetratricopeptide-like helical; TIGRFAMs; TPR-like; unintegrated	binding	GO:0005488
							Ca_19740	Ca_19740_v1.0_kabuli	Cicer arietinum	mRNA	Cicer arietinum CDC Frontier genome v1.0	Ca8	10897843	10898109	Ca8:10897843..10898109	tr|I1MQD6|I1MQD6_SOYBN Uncharacterized protein OS=Glycine max PE=4 SV=2	seg; SEG; unintegrated
							Ca_19741	Ca_19741_v1.0_kabuli	Cicer arietinum	mRNA	Cicer arietinum CDC Frontier genome v1.0	Ca8	10899315	10899932	Ca8:10899315..10899932	sp|O81767|PP348_ARATH Pentatricopeptide repeat-containing protein At4g33990 OS=Arabidopsis thaliana GN=EMB2758 PE=3 SV=2; sp|O81767|PP348_ARATH Pentatricopeptide repeat-containing protein At4g33990 OS=Arabidopsis thaliana OX=3702 GN=EMB2758 PE=3 SV=2; tr|I1MQD7|I1MQD7_SOYBN Uncharacterized protein OS=Glycine max PE=4 SV=1	FAMILY NOT NAMED; GENE3D; no description; PANTHER; Pentatricopeptide repeat; PFAM; PPR; PPR: pentatricopeptide repeat domain; PROFILE; SUBFAMILY NOT NAMED; Tetratricopeptide-like helical; TIGRFAMs; unintegrated	binding	GO:0005488
							Ca_19742	Ca_19742_v1.0_kabuli	Cicer arietinum	mRNA	Cicer arietinum CDC Frontier genome v1.0	Ca8	10907465	10909738	Ca8:10907465..10909738	tr|I1L3R2|I1L3R2_SOYBN Uncharacterized protein OS=Glycine max PE=4 SV=2
							Ca_19743	Ca_19743_v1.0_kabuli	Cicer arietinum	mRNA	Cicer arietinum CDC Frontier genome v1.0	Ca8	10911275	10912975	Ca8:10911275..10912975	sp|Q9SN39|PP320_ARATH Pentatricopeptide repeat-containing protein At4g18750, chloroplastic OS=Arabidopsis thaliana GN=PCMP-H45 PE=2 SV=1; sp|Q9SN39|PP320_ARATH Pentatricopeptide repeat-containing protein DOT4, chloroplastic OS=Arabidopsis thaliana OX=3702 GN=DOT4 PE=2 SV=1; tr|I1MQD7|I1MQD7_SOYBN Uncharacterized protein OS=Glycine max PE=4 SV=1	FAMILY NOT NAMED; GENE3D; no description; PANTHER; Pentatricopeptide repeat; PFAM; PPR; PPR_2; PPR_3; PPR: pentatricopeptide repeat domain; PROFILE; seg; SEG; SUPERFAMILY; Tetratricopeptide-like helical; TIGRFAMs; TPR-like; unintegrated	binding	GO:0005488
							Ca_19744	Ca_19744_v1.0_kabuli	Cicer arietinum	mRNA	Cicer arietinum CDC Frontier genome v1.0	Ca8	10915052	10915921	Ca8:10915052..10915921	sp|Q9SXD1|PPR91_ARATH Pentatricopeptide repeat-containing protein At1g62670, mitochondrial OS=Arabidopsis thaliana GN=At1g62670 PE=2 SV=2; sp|Q9SXD1|PPR91_ARATH Pentatricopeptide repeat-containing protein At1g62670, mitochondrial OS=Arabidopsis thaliana OX=3702 GN=At1g62670 PE=3 SV=2; tr|G7KKP9|G7KKP9_MEDTR Pentatricopeptide repeat-containing protein OS=Medicago truncatula GN=MTR_6g078160 PE=4 SV…	FAMILY NOT NAMED; GENE3D; no description; PANTHER; Pentatricopeptide repeat; PFAM; PPR; PPR_1; PPR_2; PPR: pentatricopeptide repeat domain; PROFILE; SUPERFAMILY; Tetratricopeptide-like helical; TIGRFAMs; TPR-like; unintegrated	binding	GO:0005488
							Ca_19745	Ca_19745_v1.0_kabuli	Cicer arietinum	mRNA	Cicer arietinum CDC Frontier genome v1.0	Ca8	10918676	10919860	Ca8:10918676..10919860	sp|Q99PV0|PRP8_MOUSE Pre-mRNA-processing-splicing factor 8 OS=Mus musculus GN=Prpf8 PE=1 SV=2; sp|Q9SSD2|PRP8A_ARATH Pre-mRNA-processing-splicing factor 8A OS=Arabidopsis thaliana OX=3702 GN=PRP8A PE=1 SV=1; tr|G7II78|G7II78_MEDTR Pre-mRNA-processing-splicing factor OS=Medicago truncatula GN=MTR_2g103960 PE=4 SV=1	FAMILY NOT NAMED; PANTHER; PFAM; Pre-mRNA-processing-splicing factor 8, U5-snRNA-binding; RNA recognition motif, spliceosomal PrP8; RRM_4; seg; SEG; U5_2-snRNA_bdg; unintegrated
							Ca_19746	Ca_19746_v1.0_kabuli	Cicer arietinum	mRNA	Cicer arietinum CDC Frontier genome v1.0	Ca8	10920849	10927930	Ca8:10920849..10927930	sp|Q42656|AGAL_COFAR Alpha-galactosidase OS=Coffea arabica OX=13443 PE=1 SV=1; sp|Q42656|AGAL_COFAR Alpha-galactosidase OS=Coffea arabica PE=1 SV=1; tr|Q39811|Q39811_SOYBN Alpha galactosidase OS=Glycine max PE=2 SV=1	Aldolase-type TIM barrel; ALPHA_GALACTOSIDASE; COIL; coiled-coil; FAMILY NOT NAMED; GENE3D; GLHYDRLASE27; Glycoside hydrolase, clan GH-D; Glycoside hydrolase, family 27; Glycoside hydrolase, superfamily; Melibiase; no description; PANTHER; PFAM; PRINTS; PROSITE; seg; SEG; SUPERFAMILY; (Trans)glycosidases; unintegrated	carbohydrate metabolic process; catalytic activity	GO:0003824; GO:0005975
							Ca_19747	Ca_19747_v1.0_kabuli	Cicer arietinum	mRNA	Cicer arietinum CDC Frontier genome v1.0	Ca8	10934754	10935776	Ca8:10934754..10935776	sp|Q9FIX3|PP407_ARATH Pentatricopeptide repeat-containing protein At5g39710 OS=Arabidopsis thaliana GN=EMB2745 PE=2 SV=1; sp|Q9FIX3|PP407_ARATH Pentatricopeptide repeat-containing protein At5g39710 OS=Arabidopsis thaliana OX=3702 GN=EMB2745 PE=2 SV=1; tr|G7KKQ1|G7KKQ1_MEDTR Pentatricopeptide repeat-containing protein OS=Medicago truncatula GN=MTR_6g078190 PE=4 SV=1	FAMILY NOT NAMED; PANTHER; Pentatricopeptide repeat; PFAM; PPR; PPR_1; PPR_2; PPR: pentatricopeptide repeat domain; PROFILE; seg; SEG; TIGRFAMs; unintegrated
							Ca_19748	Ca_19748_v1.0_kabuli	Cicer arietinum	mRNA	Cicer arietinum CDC Frontier genome v1.0	Ca8	10954584	10955692	Ca8:10954584..10955692	sp|Q9FIX3|PP407_ARATH Pentatricopeptide repeat-containing protein At5g39710 OS=Arabidopsis thaliana GN=EMB2745 PE=2 SV=1; sp|Q9FIX3|PP407_ARATH Pentatricopeptide repeat-containing protein At5g39710 OS=Arabidopsis thaliana OX=3702 GN=EMB2745 PE=2 SV=1; tr|G7IY59|G7IY59_MEDTR Pentatricopeptide repeat-containing protein OS=Medicago truncatula GN=MTR_3g061000 PE=4 SV=1	FAMILY NOT NAMED; PANTHER; Pentatricopeptide repeat; PFAM; PPR; PPR_1; PPR_2; PPR: pentatricopeptide repeat domain; PROFILE; TIGRFAMs; unintegrated
							Ca_19749	Ca_19749_v1.0_kabuli	Cicer arietinum	mRNA	Cicer arietinum CDC Frontier genome v1.0	Ca8	10998742	11000130	Ca8:10998742..11000130	sp|Q6NQ83|PP247_ARATH Pentatricopeptide repeat-containing protein At3g22470, mitochondrial OS=Arabidopsis thaliana GN=At3g22470 PE=2 SV=1; sp|Q6NQ83|PP247_ARATH Pentatricopeptide repeat-containing protein At3g22470, mitochondrial OS=Arabidopsis thaliana OX=3702 GN=At3g22470 PE=1 SV=1; tr|G7IND7|G7IND7_MEDTR Pentatricopeptide repeat-containing protein OS=Medicago truncatula GN=MTR_2g035630 PE=4 SV…	FAMILY NOT NAMED; GENE3D; HCP-like; no description; PANTHER; Pentatricopeptide repeat; PFAM; PPR; PPR_1; PPR_2; PPR: pentatricopeptide repeat domain; PROFILE; SUPERFAMILY; Tetratricopeptide-like helical; TIGRFAMs; unintegrated	binding	GO:0005488
							Ca_19750	Ca_19750_v1.0_kabuli	Cicer arietinum	mRNA	Cicer arietinum CDC Frontier genome v1.0	Ca8	11016557	11017693	Ca8:11016557..11017693	sp|Q9SXD1|PPR91_ARATH Pentatricopeptide repeat-containing protein At1g62670, mitochondrial OS=Arabidopsis thaliana GN=At1g62670 PE=2 SV=2; sp|Q9SXD1|PPR91_ARATH Pentatricopeptide repeat-containing protein At1g62670, mitochondrial OS=Arabidopsis thaliana OX=3702 GN=At1g62670 PE=3 SV=2; tr|G7IY59|G7IY59_MEDTR Pentatricopeptide repeat-containing protein OS=Medicago truncatula GN=MTR_3g061000 PE=4 SV…	FAMILY NOT NAMED; GENE3D; HCP-like; no description; PANTHER; Pentatricopeptide repeat; PFAM; PPR; PPR_1; PPR_2; PPR: pentatricopeptide repeat domain; PROFILE; seg; SEG; SUPERFAMILY; Tetratricopeptide-like helical; TIGRFAMs; unintegrated	binding	GO:0005488
							Ca_19751	Ca_19751_v1.0_kabuli	Cicer arietinum	mRNA	Cicer arietinum CDC Frontier genome v1.0	Ca8	11030279	11035776	Ca8:11030279..11035776	sp|Q6ZPJ0|TEX2_MOUSE Testis-expressed protein 2 OS=Mus musculus OX=10090 GN=Tex2 PE=1 SV=2; sp|Q6ZPJ0|TEX2_MOUSE Testis-expressed sequence 2 protein OS=Mus musculus GN=Tex2 PE=1 SV=2; tr|I1L3R2|I1L3R2_SOYBN Uncharacterized protein OS=Glycine max PE=4 SV=2	Domain of unknown function DUF2404; DUF2404; FAMILY NOT NAMED; PANTHER; PFAM; PH_DOMAIN; Pleckstrin homology domain; PROFILE; seg; SEG; unintegrated	phospholipid binding; protein binding	GO:0005515; GO:0005543
							Ca_19752	Ca_19752_v1.0_kabuli	Cicer arietinum	mRNA	Cicer arietinum CDC Frontier genome v1.0	Ca8	11040766	11041467	Ca8:11040766..11041467		seg; SEG; unintegrated
